# Supplementary material for: Seven new species of the Exocelina ekari group from New Guinea central and coastal mountains (Coleoptera, Dytiscidae, Copelatinae)
Source: Zookeys. 2021 Mar 25;1026:45–67. doi: 10.3897/zookeys.1026.61554 (PMC8016817; doi:10.3897/zookeys.1026.61554)
Supplement: XML Treatment for Exocelina foja [file zookeys.1026.61554-treatment1.xml]

<!DOCTYPE tp:taxon-treatment
  PUBLIC "-//TaxonX//DTD Taxonomic Treatment Publishing DTD v0 20100105//EN" "tax-treatment-NSO.dtd">
<tp:taxon-treatment xmlns:tp="http://www.plazi.org/taxpub"><tp:treatment-meta><kwd-group><label>Taxon classification</label><kwd><named-content xmlns:xlink="http://www.w3.org/1999/xlink" content-type="kingdom">Animalia</named-content></kwd><kwd><named-content xmlns:xlink="http://www.w3.org/1999/xlink" content-type="order">Coleoptera</named-content></kwd><kwd><named-content xmlns:xlink="http://www.w3.org/1999/xlink" content-type="family">Dytiscidae</named-content></kwd></kwd-group><mixed-citation publication-type="journal"><person-group><name><surname>Shaverdo</surname><given-names>Helena</given-names></name><name><surname>Surbakti</surname><given-names>Suriani</given-names></name><name><surname>Sumoked</surname><given-names>Bob</given-names></name><name><surname>Balke</surname><given-names>Michael</given-names></name></person-group><article-title>Seven new species of the <italic><tp:taxon-name><tp:taxon-name-part taxon-name-part-type="genus" reg="Exocelina">Exocelina</tp:taxon-name-part> <tp:taxon-name-part taxon-name-part-type="species" reg="ekari">ekari</tp:taxon-name-part></tp:taxon-name></italic> group from New Guinea central and coastal mountains (<tp:taxon-name><tp:taxon-name-part taxon-name-part-type="order">Coleoptera</tp:taxon-name-part></tp:taxon-name>, <tp:taxon-name><tp:taxon-name-part taxon-name-part-type="family">Dytiscidae</tp:taxon-name-part></tp:taxon-name>, <tp:taxon-name><tp:taxon-name-part taxon-name-part-type="subfamily">Copelatinae</tp:taxon-name-part></tp:taxon-name>)</article-title><source>Zookeys</source><day>25</day><month>3</month><year>2021</year><volume>1026</volume><fpage>45</fpage><lpage>67</lpage><pub-id pub-id-type="doi">10.3897/zookeys.1026.61554</pub-id></mixed-citation></tp:treatment-meta><tp:nomenclature><tp:taxon-name><object-id xmlns:xlink="http://www.w3.org/1999/xlink" content-type="arpha" xlink:type="simple">B471A368-2E38-576C-8299-8670D6AE89EA</object-id>
              <tp:taxon-name-part taxon-name-part-type="genus" reg="Exocelina">Exocelina</tp:taxon-name-part>
              <tp:taxon-name-part taxon-name-part-type="species" reg="foja">foja</tp:taxon-name-part>
              <object-id xmlns:xlink="http://www.w3.org/1999/xlink" content-type="zoobank" xlink:type="simple">http://zoobank.org464A09DF-E5D6-4D1D-9455-59676F42C60D/</object-id>
            </tp:taxon-name><tp:taxon-authority>Shaverdo, Surbakti &amp; Balke</tp:taxon-authority><tp:taxon-status xmlns:xlink="http://www.w3.org/1999/xlink" xlink:type="simple">sp. nov.</tp:taxon-status><xref ref-type="fig" rid="F1">Figures 1</xref><xref ref-type="fig" rid="F2">, 5</xref><xref ref-type="fig" rid="F7">, 15</xref><tp:nomenclature-citation-list><tp:nomenclature-citation><tp:taxon-name>
                  <tp:taxon-name-part taxon-name-part-type="genus" reg="Exocelina">Exocelina</tp:taxon-name-part> <tp:taxon-name-part taxon-name-part-type="uncertainty-rank">nr.</tp:taxon-name-part> <tp:taxon-name-part taxon-name-part-type="species" reg="pseudosoppi">pseudosoppi</tp:taxon-name-part></tp:taxon-name><comment>#7286: <xref ref-type="bibr" rid="B10">Toussaint et al. 2021</xref>: figs 3–6.</comment></tp:nomenclature-citation></tp:nomenclature-citation-list></tp:nomenclature><tp:treatment-sec sec-type="type locality" id="SECID0EVNAC"><title>Type locality.</title><p>Indonesia: Papua Province, Sarmi Regency, Foja Mts, <named-content xmlns:xlink="http://www.w3.org/1999/xlink" content-type="dwc:verbatimCoordinates" xlink:type="simple"><named-content content-type="geo-json" specific-use="{&#34;type&#34;:&#34;Point&#34;,&#34;coordinates&#34;:[138.717250,-2.571833]}" id="NCID0E5NAC" xlink:type="simple">02°34'18.6"S, 138°43'02.1"E</named-content></named-content>, 1700 m a.s.l.</p></tp:treatment-sec><tp:treatment-sec sec-type="type material" id="SECID0EDOAC"><title>Type material.</title><p><bold><italic>Holotype</italic>:</bold> male “Indonesia: Papua, Foja Mountains, bog camp, 1700m, 23.v.-3.vi.2016, <named-content xmlns:xlink="http://www.w3.org/1999/xlink" content-type="dwc:verbatimCoordinates" xlink:type="simple"><named-content content-type="geo-json" specific-use="{&#34;type&#34;:&#34;Point&#34;,&#34;coordinates&#34;:[138.717250,-2.571839]}" id="NCID0EROAC" xlink:type="simple">-2.571839 138.717250</named-content></named-content>, Sumoked (Pap058)” (<named-content xmlns:xlink="http://www.w3.org/1999/xlink" content-type="dwc:institutional_code" xlink:type="simple">MZB</named-content>).</p><p><bold><italic>Paratypes</italic>:</bold> 26 males, 19 females with the same label as the holotype, three males with additional handwritten labels “creek A”, “creek C” and “creek D” (<named-content xmlns:xlink="http://www.w3.org/1999/xlink" content-type="dwc:institutional_code" xlink:type="simple">MZB</named-content>, <abbrev xmlns:xlink="http://www.w3.org/1999/xlink" content-type="institution" xlink:title="Koleksi Serangga Papua, at the Biology Department of Universitas Cenderawasih (UNCEN), Wamena, Papua, Indonesia" id="ABBRID0EHPAC" xlink:type="simple">KSP</abbrev>). 1 male, 6 females “Indonesia (1700A): Papua, Foja Mountains, bog camp, 1700m, 23.v.-3.vi.2016, <named-content xmlns:xlink="http://www.w3.org/1999/xlink" content-type="dwc:verbatimCoordinates" xlink:type="simple"><named-content content-type="geo-json" specific-use="{&#34;type&#34;:&#34;Point&#34;,&#34;coordinates&#34;:[138.717250,-2.571839]}" id="NCID0EPPAC" xlink:type="simple">-2.571839 138.717250</named-content></named-content>, Sumoked (Pap058)” (<abbrev xmlns:xlink="http://www.w3.org/1999/xlink" content-type="institution" xlink:title="Koleksi Serangga Papua, at the Biology Department of Universitas Cenderawasih (UNCEN), Wamena, Papua, Indonesia" id="ABBRID0EUPAC" xlink:type="simple">KSP</abbrev>). 4 males, 5 females “Indonesia (1700B): Papua, Foja Mountains, bog camp, 1700m, 23.v.-3.vi.2016, <named-content xmlns:xlink="http://www.w3.org/1999/xlink" content-type="dwc:verbatimCoordinates" xlink:type="simple"><named-content content-type="geo-json" specific-use="{&#34;type&#34;:&#34;Point&#34;,&#34;coordinates&#34;:[138.717250,-2.571839]}" id="NCID0E3PAC" xlink:type="simple">-2.571839 138.717250</named-content></named-content>, Sumoked (Pap058)” (<named-content xmlns:xlink="http://www.w3.org/1999/xlink" content-type="dwc:institutional_code" xlink:type="simple">MZB</named-content>, <abbrev xmlns:xlink="http://www.w3.org/1999/xlink" content-type="institution" xlink:title="Koleksi Serangga Papua, at the Biology Department of Universitas Cenderawasih (UNCEN), Wamena, Papua, Indonesia" id="ABBRID0EHAAE" xlink:type="simple">KSP</abbrev>). 2 males, 3 females “Indonesia (1700D): Papua, Foja Mountains, bog camp, 1700m, 23.v.-3.vi.2016, <named-content xmlns:xlink="http://www.w3.org/1999/xlink" content-type="dwc:verbatimCoordinates" xlink:type="simple"><named-content content-type="geo-json" specific-use="{&#34;type&#34;:&#34;Point&#34;,&#34;coordinates&#34;:[138.717250,-2.571839]}" id="NCID0EPAAE" xlink:type="simple">-2.571839 138.717250</named-content></named-content>, Sumoked (Pap058)” (<abbrev xmlns:xlink="http://www.w3.org/1999/xlink" content-type="institution" xlink:title="Koleksi Serangga Papua, at the Biology Department of Universitas Cenderawasih (UNCEN), Wamena, Papua, Indonesia" id="ABBRID0EUAAE" xlink:type="simple">KSP</abbrev>). 13 males, 10 females “Indonesia: Papua, Foja Mountains, bog camp, 1700m, 23.v.-3.vi.2016,”, “<named-content xmlns:xlink="http://www.w3.org/1999/xlink" content-type="dwc:verbatimCoordinates" xlink:type="simple"><named-content content-type="geo-json" specific-use="{&#34;type&#34;:&#34;Point&#34;,&#34;coordinates&#34;:[138.717250,-2.571839]}" id="NCID0E3AAE" xlink:type="simple">-2.571839 138.717250</named-content></named-content>, Sumoked (Pap058)”, two females with additional green text labels “7357” and “7358” (<named-content xmlns:xlink="http://www.w3.org/1999/xlink" content-type="dwc:institutional_code" xlink:type="simple">MZB</named-content>, <abbrev xmlns:xlink="http://www.w3.org/1999/xlink" content-type="institution" xlink:title="Koleksi Serangga Papua, at the Biology Department of Universitas Cenderawasih (UNCEN), Wamena, Papua, Indonesia" id="ABBRID0EGBAE" xlink:type="simple">KSP</abbrev>). 2 males, 4 females “Indonesia: Papua, Foja Mountains, river camp, 1600m, 23.v.-3.vi.2016, <named-content xmlns:xlink="http://www.w3.org/1999/xlink" content-type="dwc:verbatimCoordinates" xlink:type="simple"><named-content content-type="geo-json" specific-use="{&#34;type&#34;:&#34;Point&#34;,&#34;coordinates&#34;:[138.711487,-2.561006]}" id="NCID0EOBAE" xlink:type="simple">-2.561006 138.711487</named-content></named-content>, Sumoked (Pap059)”, one male with an additional handwritten label “forest near bog camp”, the other male with an additional green text label “7286” (<named-content xmlns:xlink="http://www.w3.org/1999/xlink" content-type="dwc:institutional_code" xlink:type="simple">MZB</named-content>, <abbrev xmlns:xlink="http://www.w3.org/1999/xlink" content-type="institution" xlink:title="Koleksi Serangga Papua, at the Biology Department of Universitas Cenderawasih (UNCEN), Wamena, Papua, Indonesia" id="ABBRID0EYBAE" xlink:type="simple">KSP</abbrev>).</p></tp:treatment-sec><tp:treatment-sec sec-type="description" id="SECID0E4BAE"><title>Description.</title><p><bold><italic>Body size and form</italic>:</bold> Beetle small: <abbrev xmlns:xlink="http://www.w3.org/1999/xlink" xlink:title="total body length without head" id="ABBRID0EICAE" xlink:type="simple">TL-H</abbrev> 3.30–3.85 mm, <abbrev xmlns:xlink="http://www.w3.org/1999/xlink" xlink:title="total body length" id="ABBRID0EMCAE" xlink:type="simple">TL</abbrev> 3.70–4.30 mm, <abbrev xmlns:xlink="http://www.w3.org/1999/xlink" xlink:title="maximum body width" id="ABBRID0EQCAE" xlink:type="simple">MW</abbrev> 1.80–2.10 mm (holotype: <abbrev xmlns:xlink="http://www.w3.org/1999/xlink" xlink:title="total body length without head" id="ABBRID0EUCAE" xlink:type="simple">TL-H</abbrev> 3.85 mm, <abbrev xmlns:xlink="http://www.w3.org/1999/xlink" xlink:title="total body length" id="ABBRID0EYCAE" xlink:type="simple">TL</abbrev> 4.30 mm, <abbrev xmlns:xlink="http://www.w3.org/1999/xlink" xlink:title="maximum body width" id="ABBRID0E3CAE" xlink:type="simple">MW</abbrev> 2.10 mm), with oblong-oval habitus (Fig. <xref ref-type="fig" rid="F1">1</xref>).</p><p><bold><italic>Colouration</italic>:</bold> Dorsally dark brown to piceous, with paler head and sides of pronotum (Fig. <xref ref-type="fig" rid="F1">1</xref>). Head more or less uniformly dark brown to reddish brown, darker around eyes, or slightly paler anteriorly; pronotum dark brown to piceous on disc and distinctly paler (to yellowish red) anteriorly, posteriorly, and especially laterally; dark area on disc sometimes represented just as median band; elytra dark brown to piceous, with reddish brown sutural lines; head appendages and legs yellowish red to reddish brown. Teneral specimens paler.</p><fig id="F1" position="float" orientation="portrait"><object-id xmlns:xlink="http://www.w3.org/1999/xlink" content-type="doi" xlink:type="simple">10.3897/zookeys.1026.61554.figures1-4</object-id><object-id xmlns:xlink="http://www.w3.org/1999/xlink" content-type="arpha" xlink:type="simple">A65DDCC9-39D7-575B-BBB9-3EAE27B019B7</object-id><label>Figures 1–4.</label><caption><p>Habitus and colouration of holotype <bold>1</bold><italic><tp:taxon-name><tp:taxon-name-part taxon-name-part-type="genus" reg="Exocelina">Exocelina</tp:taxon-name-part> <tp:taxon-name-part taxon-name-part-type="species" reg="foja">foja</tp:taxon-name-part></tp:taxon-name></italic> sp. nov. <bold>2</bold><italic><tp:taxon-name><tp:taxon-name-part taxon-name-part-type="genus" reg="Exocelina">E.</tp:taxon-name-part> <tp:taxon-name-part taxon-name-part-type="species" reg="waaf">waaf</tp:taxon-name-part></tp:taxon-name></italic> sp. nov. <bold>3</bold><italic><tp:taxon-name><tp:taxon-name-part taxon-name-part-type="genus" reg="Exocelina">E.</tp:taxon-name-part> <tp:taxon-name-part taxon-name-part-type="species" reg="riberai">riberai</tp:taxon-name-part></tp:taxon-name></italic> sp. nov. <bold>4</bold><italic><tp:taxon-name><tp:taxon-name-part taxon-name-part-type="genus" reg="Exocelina">E.</tp:taxon-name-part> <tp:taxon-name-part taxon-name-part-type="species" reg="apistefti">apistefti</tp:taxon-name-part></tp:taxon-name></italic> sp. nov.</p></caption><graphic xmlns:xlink="http://www.w3.org/1999/xlink" xlink:href="zookeys-1026-045-g001.jpg" position="float" orientation="portrait" xlink:type="simple" id="oo_524445.jpg"><uri content-type="original_file" xlink:type="simple">https://binary.pensoft.net/fig/524445</uri></graphic></fig><p><bold><italic>Surface sculpture</italic>:</bold> Shiny dorsally, with fine punctation and microreticulation. Head with dense and coarse punctation (spaces between punctures 0–3 times size of punctures), distinctly finer and sparser anteriorly and posteriorly; diameter of punctures equal to diameter of cells of microreticulation. Pronotum with distinctly finer and sparser punctation than on head. Elytra with very sparse and fine punctation, almost invisible. Pronotum and elytra with weakly impressed microreticulation; head with stronger microreticulation. Metaventrite and metacoxa distinctly but weakly microreticulate, metacoxal plates with longitudinal strioles and transverse wrinkles. Abdominal ventrites with weak microreticulation, strioles, and fine sparse punctation, coarser and denser on two terminal abdominal ventrites.</p><p><bold><italic>Structures</italic>:</bold> Pronotum with narrow lateral bead. Base of prosternum and neck of prosternal process with ridge, slightly rounded anteriorly. Blade of prosternal process lanceolate, relatively narrow, slightly convex medially, with distinct bead and few setae. Abdominal ventrite 6 broadly rounded apically.</p><p><bold><italic>Male</italic>:</bold> Antenna simple. Pro- and mesotarsomeres 1–3 not dilated, narrow. Protarsomere 4 cylindrical, narrow, with medium-sized, thick, strongly curved anterolateral hook-like seta. Protarsomere 5 ventrally with anterior row of eleven and posterior row of six short setae (Fig. <xref ref-type="fig" rid="F2">5A</xref>). Median lobe with distinctly discontinuous outline; in lateral view, almost straight, with apex broad, curved downwards, and sharply pointed at tip; in ventral view, with distinct submedian constriction, distal part narrower than proximal one, apex truncate (Fig. <xref ref-type="fig" rid="F2">5B, C</xref>). Paramere with strong notch on dorsal side and subdistal part relatively large and elongate; subdistal setae very few, dense and flattened: three upper longer, thinner, curved at apex and four lower shorter, almost straight, thicker; proximal setae hair-like, numerous, dense, but distinctly more inconspicuous than subdistal ones (Fig. <xref ref-type="fig" rid="F2">5D</xref>). Abdominal ventrite 6 broadly rounded, with 5–9 lateral striae on each side.</p><fig id="F2" position="float" orientation="portrait"><object-id xmlns:xlink="http://www.w3.org/1999/xlink" content-type="doi" xlink:type="simple">10.3897/zookeys.1026.61554.figures5-6</object-id><object-id xmlns:xlink="http://www.w3.org/1999/xlink" content-type="arpha" xlink:type="simple">FDCC1EB9-FE86-5553-9DF7-22D084DBBDA7</object-id><label>Figures 5, 6.</label><caption><p><bold>5</bold><italic><tp:taxon-name><tp:taxon-name-part taxon-name-part-type="genus" reg="Exocelina">Exocelina</tp:taxon-name-part> <tp:taxon-name-part taxon-name-part-type="species" reg="foja">foja</tp:taxon-name-part></tp:taxon-name></italic> sp. nov., holotype <bold>6</bold><italic><tp:taxon-name><tp:taxon-name-part taxon-name-part-type="genus" reg="Exocelina">E.</tp:taxon-name-part> <tp:taxon-name-part taxon-name-part-type="species" reg="waaf">waaf</tp:taxon-name-part></tp:taxon-name></italic> sp. nov., holotype <bold>A</bold> right protarsomeres 4 and 5 in ventral view <bold>B</bold> median lobe in ventral view <bold>C</bold> median lobe in lateral view <bold>D</bold> right paramere in external view.</p></caption><graphic xmlns:xlink="http://www.w3.org/1999/xlink" xlink:href="zookeys-1026-045-g002.jpg" position="float" orientation="portrait" xlink:type="simple" id="oo_524446.jpg"><uri content-type="original_file" xlink:type="simple">https://binary.pensoft.net/fig/524446</uri></graphic></fig><p><bold><italic>Female</italic>:</bold> Pro- and mesotarsi not modified. Abdominal ventrite 6 without striae.</p></tp:treatment-sec><tp:treatment-sec sec-type="Affinities" id="SECID0EHIAE"><title>Affinities.</title><p>The species evidently belongs to the <italic><tp:taxon-name><tp:taxon-name-part taxon-name-part-type="genus" reg="Exocelina">E.</tp:taxon-name-part> <tp:taxon-name-part taxon-name-part-type="species" reg="ekari">ekari</tp:taxon-name-part></tp:taxon-name></italic> group due to the discontinuous outline of its median lobe. Within the group, it can be placed close to <italic><tp:taxon-name><tp:taxon-name-part taxon-name-part-type="genus" reg="Exocelina">E.</tp:taxon-name-part> <tp:taxon-name-part taxon-name-part-type="species" reg="oceai">oceai</tp:taxon-name-part></tp:taxon-name></italic><xref ref-type="bibr" rid="B3">Shaverdo et al., 2012</xref> due to presence of the pronotal lateral bead. Shape of its median lobe is similar to that of <italic><tp:taxon-name><tp:taxon-name-part taxon-name-part-type="genus" reg="Exocelina">E.</tp:taxon-name-part> <tp:taxon-name-part taxon-name-part-type="species" reg="pseudosoppi">pseudosoppi</tp:taxon-name-part></tp:taxon-name></italic><xref ref-type="bibr" rid="B3">Shaverdo et al., 2012</xref>; setation of the paramere is very characteristic.</p></tp:treatment-sec><tp:treatment-sec sec-type="distribution" id="SECID0EWJAE"><title>Distribution.</title><p>Indonesia: Papua Province. This species is known only from Foja Mountains, from and near the type locality (Fig. <xref ref-type="fig" rid="F7">15</xref>).</p></tp:treatment-sec><tp:treatment-sec sec-type="habitat" id="SECID0EAKAE"><title>Habitat.</title><p>The specimens were collected from small, shallow forest creeks.</p></tp:treatment-sec><tp:treatment-sec sec-type="etymology" id="SECID0EFKAE"><title>Etymology.</title><p>The species is named after Foja Mountains. The name is a noun in the nominative singular standing in apposition.</p></tp:treatment-sec><tp:treatment-sec><!--Section generated to contain objects referenced in tp:taxon-treatment.--><fig id="F7" position="float" orientation="portrait"><object-id xmlns:xlink="http://www.w3.org/1999/xlink" content-type="doi" xlink:type="simple">10.3897/zookeys.1026.61554.figure15</object-id><object-id xmlns:xlink="http://www.w3.org/1999/xlink" content-type="arpha" xlink:type="simple">0CAAC7A8-145E-5FC4-AE5F-5EE812E0B6D5</object-id><label>Figure 15.</label><caption><p>Map of the western part of New Guinea showing the species distribution.</p></caption><graphic xmlns:xlink="http://www.w3.org/1999/xlink" xlink:href="zookeys-1026-045-g007.jpg" position="float" orientation="portrait" xlink:type="simple" id="oo_524451.jpg"><uri content-type="original_file" xlink:type="simple">https://binary.pensoft.net/fig/524451</uri></graphic></fig></tp:treatment-sec><ref-list><ref id="B10"><mixed-citation xmlns:xlink="http://www.w3.org/1999/xlink" xlink:type="simple"><person-group><name name-style="western"><surname>Toussaint</surname><given-names>EFA</given-names></name><name name-style="western"><surname>White</surname><given-names>LT</given-names></name><name name-style="western"><surname>Shaverdo</surname><given-names>H</given-names></name><name name-style="western"><surname>Lam</surname><given-names>A</given-names></name><name name-style="western"><surname>Surbakti</surname><given-names>S</given-names></name><name name-style="western"><surname>Panjaitan</surname><given-names>R</given-names></name><name name-style="western"><surname>Sumoked</surname><given-names>B</given-names></name><name name-style="western"><surname>von Rintelen</surname><given-names>T</given-names></name><name name-style="western"><surname>Sagata</surname><given-names>K</given-names></name><name name-style="western"><surname>Balke</surname><given-names>M</given-names></name></person-group> (<year>2021</year>) [in press] New Guinean orogenic dynamics and biota evolution revealed using a custom geospatial analyses pipeline. BMS Evolutionary Biology. <ext-link xlink:type="simple" ext-link-type="doi" xlink:href="10.1186/s12862-021-01764-2">https://doi.org/10.1186/s12862-021-01764-2</ext-link></mixed-citation></ref><ref id="B3"><mixed-citation xmlns:xlink="http://www.w3.org/1999/xlink" xlink:type="simple"><person-group><name name-style="western"><surname>Shaverdo</surname><given-names>HV</given-names></name><name name-style="western"><surname>Surbakti</surname><given-names>S</given-names></name><name name-style="western"><surname>Hendrich</surname><given-names>LM</given-names></name><name name-style="western"><surname>Balke</surname><given-names>M</given-names></name></person-group> (<year>2012</year>) <article-title>Introduction of the <italic><tp:taxon-name><tp:taxon-name-part taxon-name-part-type="genus">Exocelina</tp:taxon-name-part> <tp:taxon-name-part taxon-name-part-type="species">ekari</tp:taxon-name-part></tp:taxon-name></italic>-group with descriptions of 22 new species from New Guinea (<tp:taxon-name><tp:taxon-name-part taxon-name-part-type="order">Coleoptera</tp:taxon-name-part></tp:taxon-name>, <tp:taxon-name><tp:taxon-name-part taxon-name-part-type="family">Dytiscidae</tp:taxon-name-part></tp:taxon-name>, <tp:taxon-name><tp:taxon-name-part taxon-name-part-type="subfamily">Copelatinae</tp:taxon-name-part></tp:taxon-name>).</article-title><source>ZooKeys</source><volume>250</volume>: <fpage>1</fpage>–<lpage>76</lpage>. <ext-link xlink:type="simple" ext-link-type="doi" xlink:href="10.3897/zookeys.250.3715">https://doi.org/10.3897/zookeys.250.3715</ext-link></mixed-citation></ref></ref-list></tp:taxon-treatment>
