# Supplementary material for: Seven new species of the Exocelina ekari group from New Guinea central and coastal mountains (Coleoptera, Dytiscidae, Copelatinae)
Source: Zookeys. 2021 Mar 25;1026:45–67. doi: 10.3897/zookeys.1026.61554 (PMC8016817; doi:10.3897/zookeys.1026.61554)
Supplement: XML Treatment for Exocelina apistefti [file zookeys.1026.61554-treatment2.xml]

<!DOCTYPE tp:taxon-treatment
  PUBLIC "-//TaxonX//DTD Taxonomic Treatment Publishing DTD v0 20100105//EN" "tax-treatment-NSO.dtd">
<tp:taxon-treatment xmlns:tp="http://www.plazi.org/taxpub"><tp:treatment-meta><kwd-group><label>Taxon classification</label><kwd><named-content xmlns:xlink="http://www.w3.org/1999/xlink" content-type="kingdom">Animalia</named-content></kwd><kwd><named-content xmlns:xlink="http://www.w3.org/1999/xlink" content-type="order">Coleoptera</named-content></kwd><kwd><named-content xmlns:xlink="http://www.w3.org/1999/xlink" content-type="family">Dytiscidae</named-content></kwd></kwd-group><mixed-citation publication-type="journal"><person-group><name><surname>Shaverdo</surname><given-names>Helena</given-names></name><name><surname>Surbakti</surname><given-names>Suriani</given-names></name><name><surname>Sumoked</surname><given-names>Bob</given-names></name><name><surname>Balke</surname><given-names>Michael</given-names></name></person-group><article-title>Seven new species of the <italic><tp:taxon-name><tp:taxon-name-part taxon-name-part-type="genus" reg="Exocelina">Exocelina</tp:taxon-name-part> <tp:taxon-name-part taxon-name-part-type="species" reg="ekari">ekari</tp:taxon-name-part></tp:taxon-name></italic> group from New Guinea central and coastal mountains (<tp:taxon-name><tp:taxon-name-part taxon-name-part-type="order">Coleoptera</tp:taxon-name-part></tp:taxon-name>, <tp:taxon-name><tp:taxon-name-part taxon-name-part-type="family">Dytiscidae</tp:taxon-name-part></tp:taxon-name>, <tp:taxon-name><tp:taxon-name-part taxon-name-part-type="subfamily">Copelatinae</tp:taxon-name-part></tp:taxon-name>)</article-title><source>Zookeys</source><day>25</day><month>3</month><year>2021</year><volume>1026</volume><fpage>45</fpage><lpage>67</lpage><pub-id pub-id-type="doi">10.3897/zookeys.1026.61554</pub-id></mixed-citation></tp:treatment-meta><tp:nomenclature><tp:taxon-name><object-id xmlns:xlink="http://www.w3.org/1999/xlink" content-type="arpha" xlink:type="simple">7427E30D-F6B8-5974-B293-7820FFBC61A3</object-id>
              <tp:taxon-name-part taxon-name-part-type="genus" reg="Exocelina">Exocelina</tp:taxon-name-part>
              <tp:taxon-name-part taxon-name-part-type="species" reg="apistefti">apistefti</tp:taxon-name-part>
              <object-id xmlns:xlink="http://www.w3.org/1999/xlink" content-type="zoobank" xlink:type="simple">http://zoobank.org/7862C435-10FA-4ED3-B73E-BACCE3D10EBB</object-id>
            </tp:taxon-name><tp:taxon-authority>Shaverdo, Surbakti &amp; Balke</tp:taxon-authority><tp:taxon-status xmlns:xlink="http://www.w3.org/1999/xlink" xlink:type="simple">sp. nov.</tp:taxon-status><xref ref-type="fig" rid="F1">Figures 4</xref><xref ref-type="fig" rid="F3">, 8</xref><xref ref-type="fig" rid="F7">, 15</xref><tp:nomenclature-citation-list><tp:nomenclature-citation><tp:taxon-name>
                  <tp:taxon-name-part taxon-name-part-type="genus" reg="Exocelina">Exocelina</tp:taxon-name-part> <tp:taxon-name-part taxon-name-part-type="uncertainty-rank">nr.</tp:taxon-name-part> <tp:taxon-name-part taxon-name-part-type="species" reg="brahminensis">brahminensis</tp:taxon-name-part></tp:taxon-name><comment>#7287: <xref ref-type="bibr" rid="B10">Toussaint et al. 2021</xref>: figs 3–6.</comment></tp:nomenclature-citation></tp:nomenclature-citation-list></tp:nomenclature><tp:treatment-sec sec-type="type locality" id="SECID0EUMAE"><title>Type locality.</title><p>Indonesia: Papua Province, Sarmi Regency, Foja Mts, <named-content xmlns:xlink="http://www.w3.org/1999/xlink" content-type="dwc:verbatimCoordinates" xlink:type="simple"><named-content content-type="geo-json" specific-use="{&#34;type&#34;:&#34;Point&#34;,&#34;coordinates&#34;:[138.717250,-2.571833]}" id="NCID0E4MAE" xlink:type="simple">02°34'18.6"S, 138°43'02.1"E</named-content></named-content>, 1700 m a.s.l.</p></tp:treatment-sec><tp:treatment-sec sec-type="type material" id="SECID0ECNAE"><title>Type material.</title><p><bold><italic>Holotype</italic>:</bold> male “Indonesia: Papua, Foja Mountains, bog camp, 1700m, 23.v.-3.vi.2016, <named-content xmlns:xlink="http://www.w3.org/1999/xlink" content-type="dwc:verbatimCoordinates" xlink:type="simple"><named-content content-type="geo-json" specific-use="{&#34;type&#34;:&#34;Point&#34;,&#34;coordinates&#34;:[138.717250,-2.571839]}" id="NCID0EQNAE" xlink:type="simple">-2.571839 138.717250</named-content></named-content>, Sumoked (Pap058)”, “7287” [green text] (<named-content xmlns:xlink="http://www.w3.org/1999/xlink" content-type="dwc:institutional_code" xlink:type="simple">MZB</named-content>).</p><p><bold><italic>Paratypes</italic>:</bold> 2 females with the same label as the holotype (<abbrev xmlns:xlink="http://www.w3.org/1999/xlink" content-type="institution" xlink:title="Koleksi Serangga Papua, at the Biology Department of Universitas Cenderawasih (UNCEN), Wamena, Papua, Indonesia" id="ABBRID0EBOAE" xlink:type="simple">KSP</abbrev>). 1 male, 1 female “Indonesia: Papua, Foja Mountains, river camp, 1600m, 23.v.-3.vi.2016, <named-content xmlns:xlink="http://www.w3.org/1999/xlink" content-type="dwc:verbatimCoordinates" xlink:type="simple"><named-content content-type="geo-json" specific-use="{&#34;type&#34;:&#34;Point&#34;,&#34;coordinates&#34;:[138.711487,-2.561006]}" id="NCID0EJOAE" xlink:type="simple">-2.561006 138.711487</named-content></named-content>, Sumoked (Pap059)” (<named-content xmlns:xlink="http://www.w3.org/1999/xlink" content-type="dwc:institutional_code" xlink:type="simple">MZB</named-content>, <abbrev xmlns:xlink="http://www.w3.org/1999/xlink" content-type="institution" xlink:title="Koleksi Serangga Papua, at the Biology Department of Universitas Cenderawasih (UNCEN), Wamena, Papua, Indonesia" id="ABBRID0ETOAE" xlink:type="simple">KSP</abbrev>).</p></tp:treatment-sec><tp:treatment-sec sec-type="description" id="SECID0EYOAE"><title>Description.</title><p><bold><italic>Body size and form</italic>:</bold> Beetle small: <abbrev xmlns:xlink="http://www.w3.org/1999/xlink" xlink:title="total body length without head" id="ABBRID0EDPAE" xlink:type="simple">TL-H</abbrev> 3.45–3.7 mm, <abbrev xmlns:xlink="http://www.w3.org/1999/xlink" xlink:title="total body length" id="ABBRID0EHPAE" xlink:type="simple">TL</abbrev> 3.8–4.05 mm, <abbrev xmlns:xlink="http://www.w3.org/1999/xlink" xlink:title="maximum body width" id="ABBRID0ELPAE" xlink:type="simple">MW</abbrev> 1.85–2 mm (holotype: <abbrev xmlns:xlink="http://www.w3.org/1999/xlink" xlink:title="total body length without head" id="ABBRID0EPPAE" xlink:type="simple">TL-H</abbrev> 3.5 mm, <abbrev xmlns:xlink="http://www.w3.org/1999/xlink" xlink:title="total body length" id="ABBRID0ETPAE" xlink:type="simple">TL</abbrev> 3.9 mm, <abbrev xmlns:xlink="http://www.w3.org/1999/xlink" xlink:title="maximum body width" id="ABBRID0EXPAE" xlink:type="simple">MW</abbrev> 1.9 mm), with oblong-oval habitus (Fig. <xref ref-type="fig" rid="F1">4</xref>).</p><p><bold><italic>Colouration</italic>:</bold> Dorsally piceous, with paler lateral sides of pronotum (Fig. <xref ref-type="fig" rid="F1">4</xref>). Head piceous, with slightly paler, dark brown, anterior margin; pronotum piceous, slightly paler towards lateral sides, lateral sides brown to dark brown, yellowish to reddish brown at anterior angles; elytra uniformly piceous; head appendages and proximal part of legs yellowish brown, legs distally brown.</p><p><bold><italic>Surface sculpture</italic>:</bold> Shiny dorsally, with fine microreticulation and almost invisible punctation on elytra. Head with dense and coarse punctation (spaces between punctures 0–3 times size of punctures), distinctly finer and sparser anteriorly and posteriorly; diameter of punctures equal to diameter of cells of microreticulation. Pronotum with distinctly finer and sparser punctation than on head. Elytra with very sparse and fine punctation, almost invisible. Elytra with weakly impressed microreticulation; pronotum and especially head with stronger microreticulation. Metaventrite and metacoxa distinctly but weakly microreticulate, metacoxal plates with longitudinal strioles and transverse wrinkles. Abdominal ventrites with weak microreticulation, strioles, and fine sparse punctation, coarser and denser on two last abdominal ventrites.</p><p><bold><italic>Structures</italic>:</bold> Pronotum without lateral bead. Base of prosternum and neck of prosternal process with ridge, slightly rounded anteriorly. Blade of prosternal process lanceolate, relatively narrow, slightly convex medially, with distinct bead and few setae. Abdominal ventrite 6 broadly rounded apically.</p><p><bold><italic>Male</italic>:</bold> Antenna simple. Pro- and mesotarsomeres 1–3 not dilated, narrow. Protarsomere 4 cylindrical, narrow, with medium-sized, thick, strongly curved anterolateral hook-like seta. Protarsomere 5 ventrally with anterior row of 13 and posterior row of six short setae (Fig. <xref ref-type="fig" rid="F3">8A</xref>). Median lobe with distinctly discontinuous outline; in lateral view, almost straight, with apex broad, curved downwards, and pointed at tip; in ventral view, with distinct submedian constriction, distal part narrower than proximal one, apex deeply and narrowly concave (Fig. <xref ref-type="fig" rid="F3">8B, C</xref>). Paramere with strong notch on dorsal side, with median notch tip sharply pointed, and subdistal part large and elongate; subdistal setae long and dense, of two kind: more numerous upper ones thin and lower setae shorter, thicker and flattened; proximal setae hair-like, distinctly more inconspicuous than subdistal ones (Fig. <xref ref-type="fig" rid="F3">8D</xref>). Abdominal ventrite 6 broadly rounded, with 9–11 lateral striae on each side.</p><fig id="F3" position="float" orientation="portrait"><object-id xmlns:xlink="http://www.w3.org/1999/xlink" content-type="doi" xlink:type="simple">10.3897/zookeys.1026.61554.figures7-8</object-id><object-id xmlns:xlink="http://www.w3.org/1999/xlink" content-type="arpha" xlink:type="simple">E589688B-6686-563C-85A0-A0512B3E74AF</object-id><label>Figures 7, 8.</label><caption><p><bold>7</bold><italic><tp:taxon-name><tp:taxon-name-part taxon-name-part-type="genus" reg="Exocelina">Exocelina</tp:taxon-name-part> <tp:taxon-name-part taxon-name-part-type="species" reg="riberai">riberai</tp:taxon-name-part></tp:taxon-name></italic> sp. nov., holotype <bold>8</bold><italic><tp:taxon-name><tp:taxon-name-part taxon-name-part-type="genus" reg="Exocelina">E.</tp:taxon-name-part> <tp:taxon-name-part taxon-name-part-type="species" reg="apistefti">apistefti</tp:taxon-name-part></tp:taxon-name></italic> sp. nov., holotype <bold>A</bold> right protarsomeres 4 and 5 in ventral view <bold>B</bold> median lobe in ventral view <bold>C</bold> median lobe in lateral view <bold>D</bold> right paramere in external view.</p></caption><graphic xmlns:xlink="http://www.w3.org/1999/xlink" xlink:href="zookeys-1026-045-g003.jpg" position="float" orientation="portrait" xlink:type="simple" id="oo_524447.jpg"><uri content-type="original_file" xlink:type="simple">https://binary.pensoft.net/fig/524447</uri></graphic></fig><p><bold><italic>Female</italic>:</bold> Pro- and mesotarsi not modified. Abdominal ventrite 6 without striae.</p></tp:treatment-sec><tp:treatment-sec sec-type="Affinities" id="SECID0EBTAE"><title>Affinities.</title><p>The species evidently belongs to the <italic><tp:taxon-name><tp:taxon-name-part taxon-name-part-type="genus" reg="Exocelina">E.</tp:taxon-name-part> <tp:taxon-name-part taxon-name-part-type="species" reg="ekari">ekari</tp:taxon-name-part></tp:taxon-name></italic> group due to the discontinuous outline of its median lobe. The species is very similar to <italic><tp:taxon-name><tp:taxon-name-part taxon-name-part-type="genus" reg="Exocelina">E.</tp:taxon-name-part> <tp:taxon-name-part taxon-name-part-type="species" reg="brahminensis">brahminensis</tp:taxon-name-part></tp:taxon-name></italic><xref ref-type="bibr" rid="B3">Shaverdo et al., 2012</xref> in general appearance and structure of male genitalia, especially in the sharply pointed median notch tip of paramere, but differs from it in lager size (<abbrev xmlns:xlink="http://www.w3.org/1999/xlink" xlink:title="total body length without head" id="ABBRID0EBUAE" xlink:type="simple">TL-H</abbrev> 3.15–3.3 mm for <italic><tp:taxon-name><tp:taxon-name-part taxon-name-part-type="genus" reg="Exocelina">E.</tp:taxon-name-part> <tp:taxon-name-part taxon-name-part-type="species" reg="brahminensis">brahminensis</tp:taxon-name-part></tp:taxon-name></italic>), darker dorsal colouration, shape of the median lobe, and paramere setation.</p></tp:treatment-sec><tp:treatment-sec sec-type="distribution" id="SECID0EQUAE"><title>Distribution.</title><p>Indonesia: Papua Province. This species is known only from Foja Mountains, from and near the type locality (Fig. <xref ref-type="fig" rid="F7">15</xref>).</p></tp:treatment-sec><tp:treatment-sec sec-type="habitat" id="SECID0E1UAE"><title>Habitat.</title><p>The specimens were collected from small, shallow forest creeks.</p></tp:treatment-sec><tp:treatment-sec sec-type="etymology" id="SECID0E6UAE"><title>Etymology.</title><p>The species name <italic><tp:taxon-name><tp:taxon-name-part taxon-name-part-type="genus" reg="Exocelina"/><tp:taxon-name-part taxon-name-part-type="species" reg="apistefti">apistefti</tp:taxon-name-part></tp:taxon-name></italic> derives from Greek <italic>απίστευτος</italic> (feminine <italic>απίστευτη</italic>) meaning unbelievable. The name is an adjective in the nominative singular.</p></tp:treatment-sec><tp:treatment-sec><!--Section generated to contain objects referenced in tp:taxon-treatment.--><fig id="F1" position="float" orientation="portrait"><object-id xmlns:xlink="http://www.w3.org/1999/xlink" content-type="doi" xlink:type="simple">10.3897/zookeys.1026.61554.figures1-4</object-id><object-id xmlns:xlink="http://www.w3.org/1999/xlink" content-type="arpha" xlink:type="simple">A65DDCC9-39D7-575B-BBB9-3EAE27B019B7</object-id><label>Figures 1–4.</label><caption><p>Habitus and colouration of holotype <bold>1</bold><italic><tp:taxon-name><tp:taxon-name-part taxon-name-part-type="genus" reg="Exocelina">Exocelina</tp:taxon-name-part> <tp:taxon-name-part taxon-name-part-type="species" reg="foja">foja</tp:taxon-name-part></tp:taxon-name></italic> sp. nov. <bold>2</bold><italic><tp:taxon-name><tp:taxon-name-part taxon-name-part-type="genus" reg="Exocelina">E.</tp:taxon-name-part> <tp:taxon-name-part taxon-name-part-type="species" reg="waaf">waaf</tp:taxon-name-part></tp:taxon-name></italic> sp. nov. <bold>3</bold><italic><tp:taxon-name><tp:taxon-name-part taxon-name-part-type="genus" reg="Exocelina">E.</tp:taxon-name-part> <tp:taxon-name-part taxon-name-part-type="species" reg="riberai">riberai</tp:taxon-name-part></tp:taxon-name></italic> sp. nov. <bold>4</bold><italic><tp:taxon-name><tp:taxon-name-part taxon-name-part-type="genus" reg="Exocelina">E.</tp:taxon-name-part> <tp:taxon-name-part taxon-name-part-type="species" reg="apistefti">apistefti</tp:taxon-name-part></tp:taxon-name></italic> sp. nov.</p></caption><graphic xmlns:xlink="http://www.w3.org/1999/xlink" xlink:href="zookeys-1026-045-g001.jpg" position="float" orientation="portrait" xlink:type="simple" id="oo_524445.jpg"><uri content-type="original_file" xlink:type="simple">https://binary.pensoft.net/fig/524445</uri></graphic></fig><fig id="F7" position="float" orientation="portrait"><object-id xmlns:xlink="http://www.w3.org/1999/xlink" content-type="doi" xlink:type="simple">10.3897/zookeys.1026.61554.figure15</object-id><object-id xmlns:xlink="http://www.w3.org/1999/xlink" content-type="arpha" xlink:type="simple">0CAAC7A8-145E-5FC4-AE5F-5EE812E0B6D5</object-id><label>Figure 15.</label><caption><p>Map of the western part of New Guinea showing the species distribution.</p></caption><graphic xmlns:xlink="http://www.w3.org/1999/xlink" xlink:href="zookeys-1026-045-g007.jpg" position="float" orientation="portrait" xlink:type="simple" id="oo_524451.jpg"><uri content-type="original_file" xlink:type="simple">https://binary.pensoft.net/fig/524451</uri></graphic></fig></tp:treatment-sec><ref-list><ref id="B10"><mixed-citation xmlns:xlink="http://www.w3.org/1999/xlink" xlink:type="simple"><person-group><name name-style="western"><surname>Toussaint</surname><given-names>EFA</given-names></name><name name-style="western"><surname>White</surname><given-names>LT</given-names></name><name name-style="western"><surname>Shaverdo</surname><given-names>H</given-names></name><name name-style="western"><surname>Lam</surname><given-names>A</given-names></name><name name-style="western"><surname>Surbakti</surname><given-names>S</given-names></name><name name-style="western"><surname>Panjaitan</surname><given-names>R</given-names></name><name name-style="western"><surname>Sumoked</surname><given-names>B</given-names></name><name name-style="western"><surname>von Rintelen</surname><given-names>T</given-names></name><name name-style="western"><surname>Sagata</surname><given-names>K</given-names></name><name name-style="western"><surname>Balke</surname><given-names>M</given-names></name></person-group> (<year>2021</year>) [in press] New Guinean orogenic dynamics and biota evolution revealed using a custom geospatial analyses pipeline. BMS Evolutionary Biology. <ext-link xlink:type="simple" ext-link-type="doi" xlink:href="10.1186/s12862-021-01764-2">https://doi.org/10.1186/s12862-021-01764-2</ext-link></mixed-citation></ref><ref id="B3"><mixed-citation xmlns:xlink="http://www.w3.org/1999/xlink" xlink:type="simple"><person-group><name name-style="western"><surname>Shaverdo</surname><given-names>HV</given-names></name><name name-style="western"><surname>Surbakti</surname><given-names>S</given-names></name><name name-style="western"><surname>Hendrich</surname><given-names>LM</given-names></name><name name-style="western"><surname>Balke</surname><given-names>M</given-names></name></person-group> (<year>2012</year>) <article-title>Introduction of the <italic><tp:taxon-name><tp:taxon-name-part taxon-name-part-type="genus">Exocelina</tp:taxon-name-part> <tp:taxon-name-part taxon-name-part-type="species">ekari</tp:taxon-name-part></tp:taxon-name></italic>-group with descriptions of 22 new species from New Guinea (<tp:taxon-name><tp:taxon-name-part taxon-name-part-type="order">Coleoptera</tp:taxon-name-part></tp:taxon-name>, <tp:taxon-name><tp:taxon-name-part taxon-name-part-type="family">Dytiscidae</tp:taxon-name-part></tp:taxon-name>, <tp:taxon-name><tp:taxon-name-part taxon-name-part-type="subfamily">Copelatinae</tp:taxon-name-part></tp:taxon-name>).</article-title><source>ZooKeys</source><volume>250</volume>: <fpage>1</fpage>–<lpage>76</lpage>. <ext-link xlink:type="simple" ext-link-type="doi" xlink:href="10.3897/zookeys.250.3715">https://doi.org/10.3897/zookeys.250.3715</ext-link></mixed-citation></ref></ref-list></tp:taxon-treatment>
