# Supplementary material for: Seven new species of the Exocelina ekari group from New Guinea central and coastal mountains (Coleoptera, Dytiscidae, Copelatinae)
Source: Zookeys. 2021 Mar 25;1026:45–67. doi: 10.3897/zookeys.1026.61554 (PMC8016817; doi:10.3897/zookeys.1026.61554)
Supplement: XML Treatment for Exocelina riberai [file zookeys.1026.61554-treatment3.xml]

<!DOCTYPE tp:taxon-treatment
  PUBLIC "-//TaxonX//DTD Taxonomic Treatment Publishing DTD v0 20100105//EN" "tax-treatment-NSO.dtd">
<tp:taxon-treatment xmlns:tp="http://www.plazi.org/taxpub"><tp:treatment-meta><kwd-group><label>Taxon classification</label><kwd><named-content xmlns:xlink="http://www.w3.org/1999/xlink" content-type="kingdom">Animalia</named-content></kwd><kwd><named-content xmlns:xlink="http://www.w3.org/1999/xlink" content-type="order">Coleoptera</named-content></kwd><kwd><named-content xmlns:xlink="http://www.w3.org/1999/xlink" content-type="family">Dytiscidae</named-content></kwd></kwd-group><mixed-citation publication-type="journal"><person-group><name><surname>Shaverdo</surname><given-names>Helena</given-names></name><name><surname>Surbakti</surname><given-names>Suriani</given-names></name><name><surname>Sumoked</surname><given-names>Bob</given-names></name><name><surname>Balke</surname><given-names>Michael</given-names></name></person-group><article-title>Seven new species of the <italic><tp:taxon-name><tp:taxon-name-part taxon-name-part-type="genus" reg="Exocelina">Exocelina</tp:taxon-name-part> <tp:taxon-name-part taxon-name-part-type="species" reg="ekari">ekari</tp:taxon-name-part></tp:taxon-name></italic> group from New Guinea central and coastal mountains (<tp:taxon-name><tp:taxon-name-part taxon-name-part-type="order">Coleoptera</tp:taxon-name-part></tp:taxon-name>, <tp:taxon-name><tp:taxon-name-part taxon-name-part-type="family">Dytiscidae</tp:taxon-name-part></tp:taxon-name>, <tp:taxon-name><tp:taxon-name-part taxon-name-part-type="subfamily">Copelatinae</tp:taxon-name-part></tp:taxon-name>)</article-title><source>Zookeys</source><day>25</day><month>3</month><year>2021</year><volume>1026</volume><fpage>45</fpage><lpage>67</lpage><pub-id pub-id-type="doi">10.3897/zookeys.1026.61554</pub-id></mixed-citation></tp:treatment-meta><tp:nomenclature><tp:taxon-name><object-id xmlns:xlink="http://www.w3.org/1999/xlink" content-type="arpha" xlink:type="simple">367E9AA5-9B90-5821-8898-68232A82AAEA</object-id>
              <tp:taxon-name-part taxon-name-part-type="genus" reg="Exocelina">Exocelina</tp:taxon-name-part>
              <tp:taxon-name-part taxon-name-part-type="species" reg="riberai">riberai</tp:taxon-name-part>
              <object-id xmlns:xlink="http://www.w3.org/1999/xlink" content-type="zoobank" xlink:type="simple">http://zoobank.org/44511064-4B35-4242-8018-898B0BAB4B0C</object-id>
            </tp:taxon-name><tp:taxon-authority>Shaverdo, Surbakti &amp; Balke</tp:taxon-authority><tp:taxon-status xmlns:xlink="http://www.w3.org/1999/xlink" xlink:type="simple">sp. nov.</tp:taxon-status><xref ref-type="fig" rid="F1">Figures 3</xref><xref ref-type="fig" rid="F3">, 7</xref><xref ref-type="fig" rid="F7">, 15</xref><tp:nomenclature-citation-list><tp:nomenclature-citation><tp:taxon-name>
                  <tp:taxon-name-part taxon-name-part-type="genus" reg="Exocelina">Exocelina</tp:taxon-name-part>
                </tp:taxon-name><comment>“Foja” #7282: <xref ref-type="bibr" rid="B10">Toussaint et al. 2021</xref>: figs 3–6.</comment></tp:nomenclature-citation></tp:nomenclature-citation-list></tp:nomenclature><tp:treatment-sec sec-type="type locality" id="SECID0EXXAE"><title>Type locality.</title><p>Indonesia: Papua Province, Sarmi Regency, Foja Mts, N Waaf Village, <named-content xmlns:xlink="http://www.w3.org/1999/xlink" content-type="dwc:verbatimCoordinates" xlink:type="simple"><named-content content-type="geo-json" specific-use="{&#34;type&#34;:&#34;Point&#34;,&#34;coordinates&#34;:[138.738861,-2.374889]}" id="NCID0EAYAE" xlink:type="simple">02°22'29.6"S, 138°44'19.9"E</named-content></named-content>, 115 m a.s.l.</p></tp:treatment-sec><tp:treatment-sec sec-type="type material" id="SECID0EFYAE"><title>Type material.</title><p><bold><italic>Holotype</italic>:</bold> male “Indonesia: Papua, Foja Mountains N foot, N Waaf vill, 115m, 23.v.-3.vi.2016, <named-content xmlns:xlink="http://www.w3.org/1999/xlink" content-type="dwc:verbatimCoordinates" xlink:type="simple"><named-content content-type="geo-json" specific-use="{&#34;type&#34;:&#34;Point&#34;,&#34;coordinates&#34;:[138.738855,-2.374874]}" id="NCID0ETYAE" xlink:type="simple">-2.374874 138.738855</named-content></named-content>, Sumoked (Pap060)” (<named-content xmlns:xlink="http://www.w3.org/1999/xlink" content-type="dwc:institutional_code" xlink:type="simple">MZB</named-content>).</p><p><bold><italic>Paratypes</italic>:</bold> 3 males, 5 females with the same label as the holotype (<named-content xmlns:xlink="http://www.w3.org/1999/xlink" content-type="dwc:institutional_code" xlink:type="simple">MZB</named-content>, <abbrev xmlns:xlink="http://www.w3.org/1999/xlink" content-type="institution" xlink:title="Koleksi Serangga Papua, at the Biology Department of Universitas Cenderawasih (UNCEN), Wamena, Papua, Indonesia" id="ABBRID0EJZAE" xlink:type="simple">KSP</abbrev>). 2 males “Indonesia: Papua, Foja Mountains N foot, N Waaf vill, pondok, 150m, 4.–7.vi.2016, <named-content xmlns:xlink="http://www.w3.org/1999/xlink" content-type="dwc:verbatimCoordinates" xlink:type="simple"><named-content content-type="geo-json" specific-use="{&#34;type&#34;:&#34;Point&#34;,&#34;coordinates&#34;:[138.743990,-2.406142]}" id="NCID0ERZAE" xlink:type="simple">-2.406142 138.74399</named-content></named-content>, Sumoked (Pap061)”, one male with an additional green text label “7282” (<abbrev xmlns:xlink="http://www.w3.org/1999/xlink" content-type="institution" xlink:title="Koleksi Serangga Papua, at the Biology Department of Universitas Cenderawasih (UNCEN), Wamena, Papua, Indonesia" id="ABBRID0EWZAE" xlink:type="simple">KSP</abbrev>).</p></tp:treatment-sec><tp:treatment-sec sec-type="description" id="SECID0E2ZAE"><title>Description.</title><p><bold><italic>Body size and form</italic>:</bold> Beetle small to medium-sized: <abbrev xmlns:xlink="http://www.w3.org/1999/xlink" xlink:title="total body length without head" id="ABBRID0EG1AE" xlink:type="simple">TL-H</abbrev> 3.45–3.85 mm, <abbrev xmlns:xlink="http://www.w3.org/1999/xlink" xlink:title="total body length" id="ABBRID0EK1AE" xlink:type="simple">TL</abbrev> 3.8–4.3 mm, <abbrev xmlns:xlink="http://www.w3.org/1999/xlink" xlink:title="maximum body width" id="ABBRID0EO1AE" xlink:type="simple">MW</abbrev> 1.85–2.1 mm (holotype: <abbrev xmlns:xlink="http://www.w3.org/1999/xlink" xlink:title="total body length without head" id="ABBRID0ES1AE" xlink:type="simple">TL-H</abbrev> 3.6 mm, <abbrev xmlns:xlink="http://www.w3.org/1999/xlink" xlink:title="total body length" id="ABBRID0EW1AE" xlink:type="simple">TL</abbrev> 4.1 mm, <abbrev xmlns:xlink="http://www.w3.org/1999/xlink" xlink:title="maximum body width" id="ABBRID0E11AE" xlink:type="simple">MW</abbrev> 1.9 mm), with oblong-oval habitus (Fig. <xref ref-type="fig" rid="F1">3</xref>).</p><p><bold><italic>Colouration</italic>:</bold> Dorsally dark brown to piceous, usually with paler, reddish brown, head and pronotum (Fig. <xref ref-type="fig" rid="F1">3</xref>). Head reddish brown, reddish anteriorly, dark brown around eyes; pronotum reddish brown to brown, with darker, to dark brown, disc; elytra dark brown, sometimes with reddish brown sutural lines; head appendages yellow, legs yellowish red to reddish brown. One specimen (from locality Pap061) piceous, with dark brown pronotal lateral sides. Most specimens from locality Pap060 teneral, therefore, paler.</p><p><bold><italic>Surface sculpture</italic>:</bold> Shiny dorsally, with inconspicuous, almost invisible elytral punctation and weakly impressed microreticulation. Head with relatively fine and sparse punctation (spaces between punctures 1–4 times size of punctures); diameter of punctures smaller than diameter of cells of microreticulation. Pronotum with finer, sparser, and more evenly distributed punctation than on head, often inconspicuous. Elytra with very sparse and fine punctation, almost invisible. Elytra with weakly impressed microreticulation; pronotum and especially head with stronger microreticulation. Metaventrite and metacoxa distinctly but weakly microreticulate, metacoxal plates with longitudinal strioles and very weak transverse wrinkles. Abdominal ventrites with weak microreticulation, strioles, and punctation visible only on two last abdominal ventrites.</p><p><bold><italic>Structures</italic>:</bold> Pronotum without lateral bead, in some specimens (especially characteristic for females) with bead traces or even with narrow bead on lateral sides of pronotum. Base of prosternum and neck of prosternal process with distinct ridge, slightly rounded anteriorly. Blade of prosternal process lanceolate, relatively broad, slightly convex, with distinct lateral bead and few setae. Abdominal ventrite 6 broadly rounded.</p><p><bold><italic>Male</italic>:</bold> Antenna simple. Pro- and mesotarsomeres 1–3 not dilated, narrow. Protarsomere 4 cylindrical, narrow, with medium-sized, thick, distinctly curved anterolateral hook-like seta. Protarsomere 5 ventrally with anterior row of ten and posterior row of five short setae (Fig. <xref ref-type="fig" rid="F3">7A</xref>). Median lobe with distinctly discontinuous outline; in lateral view, almost straight, with apex narrow, curved downwards, and strongly protruding at tip forming a long thin prolongation; in ventral view, with weak submedian constriction, distal part narrower than proximal one, apex slightly and evenly concave, with distinct protruding tip (Fig. <xref ref-type="fig" rid="F3">7B, C</xref>). Paramere with strong notch on dorsal side and subdistal part subquadrate, large and broad; subdistal setae dense, rather short, flattened; proximal setae hair-like, numerous, dense, and long (Fig. <xref ref-type="fig" rid="F3">7D</xref>). Abdominal ventrite 6 broadly rounded, with 13–16 lateral striae on each side.</p><p><bold><italic>Female</italic>:</bold> Pro- and mesotarsi not modified. Abdominal ventrite 6 without lateral striae. Bead traces or even with narrow bead on lateral margins pronotum present in majority of females.</p></tp:treatment-sec><tp:treatment-sec sec-type="Affinities" id="SECID0EV3AE"><title>Affinities.</title><p>The new species evidently belongs to the <italic><tp:taxon-name><tp:taxon-name-part taxon-name-part-type="genus" reg="Exocelina">E.</tp:taxon-name-part> <tp:taxon-name-part taxon-name-part-type="species" reg="ekari">ekari</tp:taxon-name-part></tp:taxon-name></italic> group due to the discontinuous outline of its median lobe. The species is similar to <italic><tp:taxon-name><tp:taxon-name-part taxon-name-part-type="genus" reg="Exocelina">E.</tp:taxon-name-part> <tp:taxon-name-part taxon-name-part-type="species" reg="pinocchio">pinocchio</tp:taxon-name-part></tp:taxon-name></italic> Shaverdo &amp; Balke, 2014 in general appearance and shape of median lobe, but differs from it in more straight apical prolongation of the median lobe and in subquadrate, large and broad subdistal part of the paramere (distinctly more elongate in <italic><tp:taxon-name><tp:taxon-name-part taxon-name-part-type="genus" reg="Exocelina">E.</tp:taxon-name-part> <tp:taxon-name-part taxon-name-part-type="species" reg="pinocchio">pinocchio</tp:taxon-name-part></tp:taxon-name></italic>) and its setation.</p></tp:treatment-sec><tp:treatment-sec sec-type="distribution" id="SECID0E34AE"><title>Distribution.</title><p>Indonesia: Papua Province. This species is known only from Foja Mountains, from and near the type locality (Fig. <xref ref-type="fig" rid="F7">15</xref>).</p></tp:treatment-sec><tp:treatment-sec sec-type="habitat" id="SECID0EG5AE"><title>Habitat.</title><p>The specimens were collected from shaded waterholes on a riverbank.</p></tp:treatment-sec><tp:treatment-sec sec-type="etymology" id="SECID0EL5AE"><title>Etymology.</title><p>The species is named to honour Dr Ignacio Ribera Galán, a leading water beetle specialist and our dear colleague who passed away on 15 April 2020. The name is a noun in the genitive case.</p></tp:treatment-sec><tp:treatment-sec><!--Section generated to contain objects referenced in tp:taxon-treatment.--><fig id="F1" position="float" orientation="portrait"><object-id xmlns:xlink="http://www.w3.org/1999/xlink" content-type="doi" xlink:type="simple">10.3897/zookeys.1026.61554.figures1-4</object-id><object-id xmlns:xlink="http://www.w3.org/1999/xlink" content-type="arpha" xlink:type="simple">A65DDCC9-39D7-575B-BBB9-3EAE27B019B7</object-id><label>Figures 1–4.</label><caption><p>Habitus and colouration of holotype <bold>1</bold><italic><tp:taxon-name><tp:taxon-name-part taxon-name-part-type="genus" reg="Exocelina">Exocelina</tp:taxon-name-part> <tp:taxon-name-part taxon-name-part-type="species" reg="foja">foja</tp:taxon-name-part></tp:taxon-name></italic> sp. nov. <bold>2</bold><italic><tp:taxon-name><tp:taxon-name-part taxon-name-part-type="genus" reg="Exocelina">E.</tp:taxon-name-part> <tp:taxon-name-part taxon-name-part-type="species" reg="waaf">waaf</tp:taxon-name-part></tp:taxon-name></italic> sp. nov. <bold>3</bold><italic><tp:taxon-name><tp:taxon-name-part taxon-name-part-type="genus" reg="Exocelina">E.</tp:taxon-name-part> <tp:taxon-name-part taxon-name-part-type="species" reg="riberai">riberai</tp:taxon-name-part></tp:taxon-name></italic> sp. nov. <bold>4</bold><italic><tp:taxon-name><tp:taxon-name-part taxon-name-part-type="genus" reg="Exocelina">E.</tp:taxon-name-part> <tp:taxon-name-part taxon-name-part-type="species" reg="apistefti">apistefti</tp:taxon-name-part></tp:taxon-name></italic> sp. nov.</p></caption><graphic xmlns:xlink="http://www.w3.org/1999/xlink" xlink:href="zookeys-1026-045-g001.jpg" position="float" orientation="portrait" xlink:type="simple" id="oo_524445.jpg"><uri content-type="original_file" xlink:type="simple">https://binary.pensoft.net/fig/524445</uri></graphic></fig><fig id="F3" position="float" orientation="portrait"><object-id xmlns:xlink="http://www.w3.org/1999/xlink" content-type="doi" xlink:type="simple">10.3897/zookeys.1026.61554.figures7-8</object-id><object-id xmlns:xlink="http://www.w3.org/1999/xlink" content-type="arpha" xlink:type="simple">E589688B-6686-563C-85A0-A0512B3E74AF</object-id><label>Figures 7, 8.</label><caption><p><bold>7</bold><italic><tp:taxon-name><tp:taxon-name-part taxon-name-part-type="genus" reg="Exocelina">Exocelina</tp:taxon-name-part> <tp:taxon-name-part taxon-name-part-type="species" reg="riberai">riberai</tp:taxon-name-part></tp:taxon-name></italic> sp. nov., holotype <bold>8</bold><italic><tp:taxon-name><tp:taxon-name-part taxon-name-part-type="genus" reg="Exocelina">E.</tp:taxon-name-part> <tp:taxon-name-part taxon-name-part-type="species" reg="apistefti">apistefti</tp:taxon-name-part></tp:taxon-name></italic> sp. nov., holotype <bold>A</bold> right protarsomeres 4 and 5 in ventral view <bold>B</bold> median lobe in ventral view <bold>C</bold> median lobe in lateral view <bold>D</bold> right paramere in external view.</p></caption><graphic xmlns:xlink="http://www.w3.org/1999/xlink" xlink:href="zookeys-1026-045-g003.jpg" position="float" orientation="portrait" xlink:type="simple" id="oo_524447.jpg"><uri content-type="original_file" xlink:type="simple">https://binary.pensoft.net/fig/524447</uri></graphic></fig><fig id="F7" position="float" orientation="portrait"><object-id xmlns:xlink="http://www.w3.org/1999/xlink" content-type="doi" xlink:type="simple">10.3897/zookeys.1026.61554.figure15</object-id><object-id xmlns:xlink="http://www.w3.org/1999/xlink" content-type="arpha" xlink:type="simple">0CAAC7A8-145E-5FC4-AE5F-5EE812E0B6D5</object-id><label>Figure 15.</label><caption><p>Map of the western part of New Guinea showing the species distribution.</p></caption><graphic xmlns:xlink="http://www.w3.org/1999/xlink" xlink:href="zookeys-1026-045-g007.jpg" position="float" orientation="portrait" xlink:type="simple" id="oo_524451.jpg"><uri content-type="original_file" xlink:type="simple">https://binary.pensoft.net/fig/524451</uri></graphic></fig></tp:treatment-sec><ref-list><ref id="B10"><mixed-citation xmlns:xlink="http://www.w3.org/1999/xlink" xlink:type="simple"><person-group><name name-style="western"><surname>Toussaint</surname><given-names>EFA</given-names></name><name name-style="western"><surname>White</surname><given-names>LT</given-names></name><name name-style="western"><surname>Shaverdo</surname><given-names>H</given-names></name><name name-style="western"><surname>Lam</surname><given-names>A</given-names></name><name name-style="western"><surname>Surbakti</surname><given-names>S</given-names></name><name name-style="western"><surname>Panjaitan</surname><given-names>R</given-names></name><name name-style="western"><surname>Sumoked</surname><given-names>B</given-names></name><name name-style="western"><surname>von Rintelen</surname><given-names>T</given-names></name><name name-style="western"><surname>Sagata</surname><given-names>K</given-names></name><name name-style="western"><surname>Balke</surname><given-names>M</given-names></name></person-group> (<year>2021</year>) [in press] New Guinean orogenic dynamics and biota evolution revealed using a custom geospatial analyses pipeline. BMS Evolutionary Biology. <ext-link xlink:type="simple" ext-link-type="doi" xlink:href="10.1186/s12862-021-01764-2">https://doi.org/10.1186/s12862-021-01764-2</ext-link></mixed-citation></ref></ref-list></tp:taxon-treatment>
