# Supplementary material for: Seven new species of the Exocelina ekari group from New Guinea central and coastal mountains (Coleoptera, Dytiscidae, Copelatinae)
Source: Zookeys. 2021 Mar 25;1026:45–67. doi: 10.3897/zookeys.1026.61554 (PMC8016817; doi:10.3897/zookeys.1026.61554)
Supplement: XML Treatment for Exocelina waaf [file zookeys.1026.61554-treatment4.xml]

<!DOCTYPE tp:taxon-treatment
  PUBLIC "-//TaxonX//DTD Taxonomic Treatment Publishing DTD v0 20100105//EN" "tax-treatment-NSO.dtd">
<tp:taxon-treatment xmlns:tp="http://www.plazi.org/taxpub"><tp:treatment-meta><kwd-group><label>Taxon classification</label><kwd><named-content xmlns:xlink="http://www.w3.org/1999/xlink" content-type="kingdom">Animalia</named-content></kwd><kwd><named-content xmlns:xlink="http://www.w3.org/1999/xlink" content-type="order">Coleoptera</named-content></kwd><kwd><named-content xmlns:xlink="http://www.w3.org/1999/xlink" content-type="family">Dytiscidae</named-content></kwd></kwd-group><mixed-citation publication-type="journal"><person-group><name><surname>Shaverdo</surname><given-names>Helena</given-names></name><name><surname>Surbakti</surname><given-names>Suriani</given-names></name><name><surname>Sumoked</surname><given-names>Bob</given-names></name><name><surname>Balke</surname><given-names>Michael</given-names></name></person-group><article-title>Seven new species of the <italic><tp:taxon-name><tp:taxon-name-part taxon-name-part-type="genus" reg="Exocelina">Exocelina</tp:taxon-name-part> <tp:taxon-name-part taxon-name-part-type="species" reg="ekari">ekari</tp:taxon-name-part></tp:taxon-name></italic> group from New Guinea central and coastal mountains (<tp:taxon-name><tp:taxon-name-part taxon-name-part-type="order">Coleoptera</tp:taxon-name-part></tp:taxon-name>, <tp:taxon-name><tp:taxon-name-part taxon-name-part-type="family">Dytiscidae</tp:taxon-name-part></tp:taxon-name>, <tp:taxon-name><tp:taxon-name-part taxon-name-part-type="subfamily">Copelatinae</tp:taxon-name-part></tp:taxon-name>)</article-title><source>Zookeys</source><day>25</day><month>3</month><year>2021</year><volume>1026</volume><fpage>45</fpage><lpage>67</lpage><pub-id pub-id-type="doi">10.3897/zookeys.1026.61554</pub-id></mixed-citation></tp:treatment-meta><tp:nomenclature><tp:taxon-name><object-id xmlns:xlink="http://www.w3.org/1999/xlink" content-type="arpha" xlink:type="simple">3F398A22-22BB-5096-8728-D1949338C2C4</object-id>
              <tp:taxon-name-part taxon-name-part-type="genus" reg="Exocelina">Exocelina</tp:taxon-name-part>
              <tp:taxon-name-part taxon-name-part-type="species" reg="waaf">waaf</tp:taxon-name-part>
              <object-id xmlns:xlink="http://www.w3.org/1999/xlink" content-type="zoobank" xlink:type="simple">http://zoobank.org/F172B13F-AF66-40E4-B0C3-67267C6811C3</object-id>
            </tp:taxon-name><tp:taxon-authority>Shaverdo, Surbakti &amp; Balke</tp:taxon-authority><tp:taxon-status xmlns:xlink="http://www.w3.org/1999/xlink" xlink:type="simple">sp. nov.</tp:taxon-status><xref ref-type="fig" rid="F1">Figures 2</xref><xref ref-type="fig" rid="F2">, 6</xref><xref ref-type="fig" rid="F7">, 15</xref><tp:nomenclature-citation-list><tp:nomenclature-citation><tp:taxon-name>
                  <tp:taxon-name-part taxon-name-part-type="genus" reg="Exocelina">Exocelina</tp:taxon-name-part> <tp:taxon-name-part taxon-name-part-type="uncertainty-rank">nr.</tp:taxon-name-part> <tp:taxon-name-part taxon-name-part-type="species" reg="utowaensis">utowaensis</tp:taxon-name-part></tp:taxon-name><comment>#7281: <xref ref-type="bibr" rid="B10">Toussaint et al. 2021</xref>: figs 3–6.</comment></tp:nomenclature-citation></tp:nomenclature-citation-list></tp:nomenclature><tp:treatment-sec sec-type="type locality" id="SECID0E2AAG"><title>Type locality.</title><p>Indonesia: Papua Province, Sarmi Regency, Foja Mts, N Waaf Village, <named-content xmlns:xlink="http://www.w3.org/1999/xlink" content-type="dwc:verbatimCoordinates" xlink:type="simple"><named-content content-type="geo-json" specific-use="{&#34;type&#34;:&#34;Point&#34;,&#34;coordinates&#34;:[138.738861,-2.374889]}" id="NCID0EEBAG" xlink:type="simple">02°22'29.6"S, 138°44'19.9"E</named-content></named-content>, 115 m a.s.l.</p></tp:treatment-sec><tp:treatment-sec sec-type="type material" id="SECID0EJBAG"><title>Type material.</title><p><bold><italic>Holotype</italic>:</bold> male “Indonesia: Papua, Foja Mountains N foot, N Waaf vill, 115m, 23.v.-3.vi.2016, <named-content xmlns:xlink="http://www.w3.org/1999/xlink" content-type="dwc:verbatimCoordinates" xlink:type="simple"><named-content content-type="geo-json" specific-use="{&#34;type&#34;:&#34;Point&#34;,&#34;coordinates&#34;:[138.738855,-2.374874]}" id="NCID0EXBAG" xlink:type="simple">-2.374874 138.738855</named-content></named-content>, Sumoked (Pap060)” (<named-content xmlns:xlink="http://www.w3.org/1999/xlink" content-type="dwc:institutional_code" xlink:type="simple">MZB</named-content>).</p><p><bold><italic>Paratypes</italic>:</bold> 7 males, 2 females with the same label as the holotype, one male with an additional green text label “7281” (<named-content xmlns:xlink="http://www.w3.org/1999/xlink" content-type="dwc:institutional_code" xlink:type="simple">MZB</named-content>, <abbrev xmlns:xlink="http://www.w3.org/1999/xlink" content-type="institution" xlink:title="Koleksi Serangga Papua, at the Biology Department of Universitas Cenderawasih (UNCEN), Wamena, Papua, Indonesia" id="ABBRID0ENCAG" xlink:type="simple">KSP</abbrev>).</p></tp:treatment-sec><tp:treatment-sec sec-type="description" id="SECID0ESCAG"><title>Description.</title><p><bold><italic>Body size and form</italic>:</bold> Beetle small to medium-sized: <abbrev xmlns:xlink="http://www.w3.org/1999/xlink" xlink:title="total body length without head" id="ABBRID0E4CAG" xlink:type="simple">TL-H</abbrev> 3.55–3.75 mm, <abbrev xmlns:xlink="http://www.w3.org/1999/xlink" xlink:title="total body length" id="ABBRID0EBDAG" xlink:type="simple">TL</abbrev> 3.9–4.2 mm, <abbrev xmlns:xlink="http://www.w3.org/1999/xlink" xlink:title="maximum body width" id="ABBRID0EFDAG" xlink:type="simple">MW</abbrev> 1.95–2.0 mm (holotype: <abbrev xmlns:xlink="http://www.w3.org/1999/xlink" xlink:title="total body length without head" id="ABBRID0EJDAG" xlink:type="simple">TL-H</abbrev> 3.65 mm, <abbrev xmlns:xlink="http://www.w3.org/1999/xlink" xlink:title="total body length" id="ABBRID0ENDAG" xlink:type="simple">TL</abbrev> 4.1 mm, <abbrev xmlns:xlink="http://www.w3.org/1999/xlink" xlink:title="maximum body width" id="ABBRID0ERDAG" xlink:type="simple">MW</abbrev> 1.95 mm), with oblong-oval habitus (Fig. <xref ref-type="fig" rid="F1">2</xref>).</p><p><bold><italic>Colouration</italic>:</bold> Dorsally piceous, with paler lateral sides of pronotum (Fig. <xref ref-type="fig" rid="F1">2</xref>). Head piceous, with slightly paler, dark brown, anterior margin; pronotum piceous, slightly paler towards lateral sides, lateral sides brown to dark brown, yellowish red to reddish brown at anterior angles; elytra uniformly piceous or with dark brown sutural lines; head appendages and proximal part of legs yellowish brown, legs distally brown.</p><p><bold><italic>Surface sculpture</italic>:</bold> Shiny dorsally, with inconspicuous, almost invisible elytral punctation and weakly impressed microreticulation. Head with uneven, sparse punctation (spaces between punctures 1–4 times size of punctures); diameter of punctures smaller than or almost equal to diameter of cells of microreticulation; punctation sparser and finer anteriorly and posteriorly. Pronotum with distinctly finer, sparser, and more evenly distributed punctation than on head. Elytra with very sparse and fine punctation, almost invisible. Elytra and pronotum with weakly impressed microreticulation; head with stronger microreticulation. Metaventrite and metacoxa distinctly but weakly microreticulate, metacoxal plates with longitudinal strioles and transverse wrinkles. Abdominal ventrites with weak microreticulation, strioles, and fine punctation.</p><p><bold><italic>Structures</italic>:</bold> Pronotum without lateral bead. Base of prosternum and neck of prosternal process with distinct ridge, slightly rounded anteriorly. Blade of prosternal process lanceolate, narrow, convex, with distinct lateral bead and few setae. Abdominal ventrite 6 concave apically.</p><p><bold><italic>Male</italic>:</bold> Antenna simple (Fig. <xref ref-type="fig" rid="F1">2</xref>). Pro- and mesotarsomeres 1–3 not dilated, relatively narrow. Protarsomere 4 cylindrical, narrow, with medium-sized, long, relatively slender, strongly curved anterolateral hook-like seta. Protarsomere 5 ventrally with anterior row of 14 and posterior row of five short setae (Fig. <xref ref-type="fig" rid="F2">6A</xref>). Median lobe with distinctly discontinuous outline; in lateral view, almost straight, with large, evenly tapering and curved downwards apex; in ventral view, with weak submedian constriction, distal part distinctly narrower than proximal one, apex truncate (Fig. <xref ref-type="fig" rid="F2">6B, C</xref>). Paramere with strong notch on dorsal side and subdistal part subquadrate, large and broad; subdistal setae long, dense, thick, and flattened; proximal setae hair-like, numerous, more inconspicuous than subdistal ones (Fig. <xref ref-type="fig" rid="F2">6D</xref>). Abdominal ventrite 6 distinctly concave, with 9–11 lateral striae on each side.</p><p><bold><italic>Female</italic>:</bold> Pro- and mesotarsi not modified. Abdominal ventrite 6 slightly concave, without lateral striae.</p></tp:treatment-sec><tp:treatment-sec sec-type="Affinities" id="SECID0EQFAG"><title>Affinities.</title><p>The new species evidently belongs to the <italic><tp:taxon-name><tp:taxon-name-part taxon-name-part-type="genus" reg="Exocelina">E.</tp:taxon-name-part> <tp:taxon-name-part taxon-name-part-type="species" reg="ekari">ekari</tp:taxon-name-part></tp:taxon-name></italic> group due to the discontinuous outline of its median lobe. The species is very similar to <italic><tp:taxon-name><tp:taxon-name-part taxon-name-part-type="genus" reg="Exocelina">E.</tp:taxon-name-part> <tp:taxon-name-part taxon-name-part-type="species" reg="utowaensis">utowaensis</tp:taxon-name-part></tp:taxon-name></italic><xref ref-type="bibr" rid="B3">Shaverdo et. al., 2012</xref> in general appearance, apically concave abdominal ventrite 6, and structure of the male genitalia, but differs from in more slender male antennae and shape of the median lobe and paramere.</p></tp:treatment-sec><tp:treatment-sec sec-type="distribution" id="SECID0EQGAG"><title>Distribution.</title><p>Indonesia: Papua Province. This species is known only from the type locality in Foja Mountains (Fig. <xref ref-type="fig" rid="F7">15</xref>).</p></tp:treatment-sec><tp:treatment-sec sec-type="habitat" id="SECID0E1GAG"><title>Habitat.</title><p>The specimens were collected from shaded waterholes on a riverbank.</p></tp:treatment-sec><tp:treatment-sec sec-type="etymology" id="SECID0E6GAG"><title>Etymology.</title><p>The species is named after Waaf Village. The name is a noun in the nominative singular standing in apposition.</p></tp:treatment-sec><tp:treatment-sec><!--Section generated to contain objects referenced in tp:taxon-treatment.--><fig id="F1" position="float" orientation="portrait"><object-id xmlns:xlink="http://www.w3.org/1999/xlink" content-type="doi" xlink:type="simple">10.3897/zookeys.1026.61554.figures1-4</object-id><object-id xmlns:xlink="http://www.w3.org/1999/xlink" content-type="arpha" xlink:type="simple">A65DDCC9-39D7-575B-BBB9-3EAE27B019B7</object-id><label>Figures 1–4.</label><caption><p>Habitus and colouration of holotype <bold>1</bold><italic><tp:taxon-name><tp:taxon-name-part taxon-name-part-type="genus" reg="Exocelina">Exocelina</tp:taxon-name-part> <tp:taxon-name-part taxon-name-part-type="species" reg="foja">foja</tp:taxon-name-part></tp:taxon-name></italic> sp. nov. <bold>2</bold><italic><tp:taxon-name><tp:taxon-name-part taxon-name-part-type="genus" reg="Exocelina">E.</tp:taxon-name-part> <tp:taxon-name-part taxon-name-part-type="species" reg="waaf">waaf</tp:taxon-name-part></tp:taxon-name></italic> sp. nov. <bold>3</bold><italic><tp:taxon-name><tp:taxon-name-part taxon-name-part-type="genus" reg="Exocelina">E.</tp:taxon-name-part> <tp:taxon-name-part taxon-name-part-type="species" reg="riberai">riberai</tp:taxon-name-part></tp:taxon-name></italic> sp. nov. <bold>4</bold><italic><tp:taxon-name><tp:taxon-name-part taxon-name-part-type="genus" reg="Exocelina">E.</tp:taxon-name-part> <tp:taxon-name-part taxon-name-part-type="species" reg="apistefti">apistefti</tp:taxon-name-part></tp:taxon-name></italic> sp. nov.</p></caption><graphic xmlns:xlink="http://www.w3.org/1999/xlink" xlink:href="zookeys-1026-045-g001.jpg" position="float" orientation="portrait" xlink:type="simple" id="oo_524445.jpg"><uri content-type="original_file" xlink:type="simple">https://binary.pensoft.net/fig/524445</uri></graphic></fig><fig id="F2" position="float" orientation="portrait"><object-id xmlns:xlink="http://www.w3.org/1999/xlink" content-type="doi" xlink:type="simple">10.3897/zookeys.1026.61554.figures5-6</object-id><object-id xmlns:xlink="http://www.w3.org/1999/xlink" content-type="arpha" xlink:type="simple">FDCC1EB9-FE86-5553-9DF7-22D084DBBDA7</object-id><label>Figures 5, 6.</label><caption><p><bold>5</bold><italic><tp:taxon-name><tp:taxon-name-part taxon-name-part-type="genus" reg="Exocelina">Exocelina</tp:taxon-name-part> <tp:taxon-name-part taxon-name-part-type="species" reg="foja">foja</tp:taxon-name-part></tp:taxon-name></italic> sp. nov., holotype <bold>6</bold><italic><tp:taxon-name><tp:taxon-name-part taxon-name-part-type="genus" reg="Exocelina">E.</tp:taxon-name-part> <tp:taxon-name-part taxon-name-part-type="species" reg="waaf">waaf</tp:taxon-name-part></tp:taxon-name></italic> sp. nov., holotype <bold>A</bold> right protarsomeres 4 and 5 in ventral view <bold>B</bold> median lobe in ventral view <bold>C</bold> median lobe in lateral view <bold>D</bold> right paramere in external view.</p></caption><graphic xmlns:xlink="http://www.w3.org/1999/xlink" xlink:href="zookeys-1026-045-g002.jpg" position="float" orientation="portrait" xlink:type="simple" id="oo_524446.jpg"><uri content-type="original_file" xlink:type="simple">https://binary.pensoft.net/fig/524446</uri></graphic></fig><fig id="F7" position="float" orientation="portrait"><object-id xmlns:xlink="http://www.w3.org/1999/xlink" content-type="doi" xlink:type="simple">10.3897/zookeys.1026.61554.figure15</object-id><object-id xmlns:xlink="http://www.w3.org/1999/xlink" content-type="arpha" xlink:type="simple">0CAAC7A8-145E-5FC4-AE5F-5EE812E0B6D5</object-id><label>Figure 15.</label><caption><p>Map of the western part of New Guinea showing the species distribution.</p></caption><graphic xmlns:xlink="http://www.w3.org/1999/xlink" xlink:href="zookeys-1026-045-g007.jpg" position="float" orientation="portrait" xlink:type="simple" id="oo_524451.jpg"><uri content-type="original_file" xlink:type="simple">https://binary.pensoft.net/fig/524451</uri></graphic></fig></tp:treatment-sec><ref-list><ref id="B10"><mixed-citation xmlns:xlink="http://www.w3.org/1999/xlink" xlink:type="simple"><person-group><name name-style="western"><surname>Toussaint</surname><given-names>EFA</given-names></name><name name-style="western"><surname>White</surname><given-names>LT</given-names></name><name name-style="western"><surname>Shaverdo</surname><given-names>H</given-names></name><name name-style="western"><surname>Lam</surname><given-names>A</given-names></name><name name-style="western"><surname>Surbakti</surname><given-names>S</given-names></name><name name-style="western"><surname>Panjaitan</surname><given-names>R</given-names></name><name name-style="western"><surname>Sumoked</surname><given-names>B</given-names></name><name name-style="western"><surname>von Rintelen</surname><given-names>T</given-names></name><name name-style="western"><surname>Sagata</surname><given-names>K</given-names></name><name name-style="western"><surname>Balke</surname><given-names>M</given-names></name></person-group> (<year>2021</year>) [in press] New Guinean orogenic dynamics and biota evolution revealed using a custom geospatial analyses pipeline. BMS Evolutionary Biology. <ext-link xlink:type="simple" ext-link-type="doi" xlink:href="10.1186/s12862-021-01764-2">https://doi.org/10.1186/s12862-021-01764-2</ext-link></mixed-citation></ref><ref id="B3"><mixed-citation xmlns:xlink="http://www.w3.org/1999/xlink" xlink:type="simple"><person-group><name name-style="western"><surname>Shaverdo</surname><given-names>HV</given-names></name><name name-style="western"><surname>Surbakti</surname><given-names>S</given-names></name><name name-style="western"><surname>Hendrich</surname><given-names>LM</given-names></name><name name-style="western"><surname>Balke</surname><given-names>M</given-names></name></person-group> (<year>2012</year>) <article-title>Introduction of the <italic><tp:taxon-name><tp:taxon-name-part taxon-name-part-type="genus">Exocelina</tp:taxon-name-part> <tp:taxon-name-part taxon-name-part-type="species">ekari</tp:taxon-name-part></tp:taxon-name></italic>-group with descriptions of 22 new species from New Guinea (<tp:taxon-name><tp:taxon-name-part taxon-name-part-type="order">Coleoptera</tp:taxon-name-part></tp:taxon-name>, <tp:taxon-name><tp:taxon-name-part taxon-name-part-type="family">Dytiscidae</tp:taxon-name-part></tp:taxon-name>, <tp:taxon-name><tp:taxon-name-part taxon-name-part-type="subfamily">Copelatinae</tp:taxon-name-part></tp:taxon-name>).</article-title><source>ZooKeys</source><volume>250</volume>: <fpage>1</fpage>–<lpage>76</lpage>. <ext-link xlink:type="simple" ext-link-type="doi" xlink:href="10.3897/zookeys.250.3715">https://doi.org/10.3897/zookeys.250.3715</ext-link></mixed-citation></ref></ref-list></tp:taxon-treatment>
