# Supplementary material for: Seven new species of the Exocelina ekari group from New Guinea central and coastal mountains (Coleoptera, Dytiscidae, Copelatinae)
Source: Zookeys. 2021 Mar 25;1026:45–67. doi: 10.3897/zookeys.1026.61554 (PMC8016817; doi:10.3897/zookeys.1026.61554)
Supplement: XML Treatment for Exocelina hudsoni [file zookeys.1026.61554-treatment5.xml]

<!DOCTYPE tp:taxon-treatment
  PUBLIC "-//TaxonX//DTD Taxonomic Treatment Publishing DTD v0 20100105//EN" "tax-treatment-NSO.dtd">
<tp:taxon-treatment xmlns:tp="http://www.plazi.org/taxpub"><tp:treatment-meta><kwd-group><label>Taxon classification</label><kwd><named-content xmlns:xlink="http://www.w3.org/1999/xlink" content-type="kingdom">Animalia</named-content></kwd><kwd><named-content xmlns:xlink="http://www.w3.org/1999/xlink" content-type="order">Coleoptera</named-content></kwd><kwd><named-content xmlns:xlink="http://www.w3.org/1999/xlink" content-type="family">Dytiscidae</named-content></kwd></kwd-group><mixed-citation publication-type="journal"><person-group><name><surname>Shaverdo</surname><given-names>Helena</given-names></name><name><surname>Surbakti</surname><given-names>Suriani</given-names></name><name><surname>Sumoked</surname><given-names>Bob</given-names></name><name><surname>Balke</surname><given-names>Michael</given-names></name></person-group><article-title>Seven new species of the <italic><tp:taxon-name><tp:taxon-name-part taxon-name-part-type="genus" reg="Exocelina">Exocelina</tp:taxon-name-part> <tp:taxon-name-part taxon-name-part-type="species" reg="ekari">ekari</tp:taxon-name-part></tp:taxon-name></italic> group from New Guinea central and coastal mountains (<tp:taxon-name><tp:taxon-name-part taxon-name-part-type="order">Coleoptera</tp:taxon-name-part></tp:taxon-name>, <tp:taxon-name><tp:taxon-name-part taxon-name-part-type="family">Dytiscidae</tp:taxon-name-part></tp:taxon-name>, <tp:taxon-name><tp:taxon-name-part taxon-name-part-type="subfamily">Copelatinae</tp:taxon-name-part></tp:taxon-name>)</article-title><source>Zookeys</source><day>25</day><month>3</month><year>2021</year><volume>1026</volume><fpage>45</fpage><lpage>67</lpage><pub-id pub-id-type="doi">10.3897/zookeys.1026.61554</pub-id></mixed-citation></tp:treatment-meta><tp:nomenclature><tp:taxon-name><object-id xmlns:xlink="http://www.w3.org/1999/xlink" content-type="arpha" xlink:type="simple">EA4BBD77-3A61-5559-8CA1-83393CFC82E5</object-id>
              <tp:taxon-name-part taxon-name-part-type="genus" reg="Exocelina">Exocelina</tp:taxon-name-part>
              <tp:taxon-name-part taxon-name-part-type="species" reg="hudsoni">hudsoni</tp:taxon-name-part>
              <object-id xmlns:xlink="http://www.w3.org/1999/xlink" content-type="zoobank" xlink:type="simple">http://zoobank.org/95FBA44C-42AA-4F8F-8919-244FD403A912</object-id>
            </tp:taxon-name><tp:taxon-authority>Shaverdo, Surbakti &amp; Balke</tp:taxon-authority><tp:taxon-status xmlns:xlink="http://www.w3.org/1999/xlink" xlink:type="simple">sp. nov.</tp:taxon-status><xref ref-type="fig" rid="F4">Figures 9</xref><xref ref-type="fig" rid="F4">, 10</xref><xref ref-type="fig" rid="F7">, 15</xref></tp:nomenclature><tp:treatment-sec sec-type="type locality" id="SECID0EFSAG"><title>Type locality.</title><p>Indonesia: Papua Province, Jayapura Regency, Cyclops Mts, 1880 m a.s.l.</p></tp:treatment-sec><tp:treatment-sec sec-type="type material" id="SECID0EKSAG"><title>Type material.</title><p><bold><italic>Holotype</italic>:</bold> male “Indonesia: Papua, Cyclops Mountains, below summit, 1880m, ii.201, Sentani Naturalist Club (Pap70)” (<named-content xmlns:xlink="http://www.w3.org/1999/xlink" content-type="dwc:institutional_code" xlink:type="simple">MZB</named-content>).</p><p><bold><italic>Paratypes</italic>:</bold> 7 females with the same label as the holotype (<named-content xmlns:xlink="http://www.w3.org/1999/xlink" content-type="dwc:institutional_code" xlink:type="simple">MZB</named-content>, <abbrev xmlns:xlink="http://www.w3.org/1999/xlink" content-type="institution" xlink:title="Koleksi Serangga Papua, at the Biology Department of Universitas Cenderawasih (UNCEN), Wamena, Papua, Indonesia" id="ABBRID0EGTAG" xlink:type="simple">KSP</abbrev>).</p></tp:treatment-sec><tp:treatment-sec sec-type="description" id="SECID0ELTAG"><title>Description.</title><p><bold><italic>Body size and form</italic>:</bold> Beetle small to medium-sized: <abbrev xmlns:xlink="http://www.w3.org/1999/xlink" xlink:title="total body length without head" id="ABBRID0EWTAG" xlink:type="simple">TL-H</abbrev> 3.4–3.75 mm, <abbrev xmlns:xlink="http://www.w3.org/1999/xlink" xlink:title="total body length" id="ABBRID0E1TAG" xlink:type="simple">TL</abbrev> 3.75–4.2 mm, <abbrev xmlns:xlink="http://www.w3.org/1999/xlink" xlink:title="maximum body width" id="ABBRID0E5TAG" xlink:type="simple">MW</abbrev> 1.8–2.05 mm (holotype: <abbrev xmlns:xlink="http://www.w3.org/1999/xlink" xlink:title="total body length without head" id="ABBRID0ECUAG" xlink:type="simple">TL-H</abbrev> 3.4 mm, <abbrev xmlns:xlink="http://www.w3.org/1999/xlink" xlink:title="total body length" id="ABBRID0EGUAG" xlink:type="simple">TL</abbrev> 3.8 mm, <abbrev xmlns:xlink="http://www.w3.org/1999/xlink" xlink:title="maximum body width" id="ABBRID0EKUAG" xlink:type="simple">MW</abbrev> 1.8 mm), with oblong-oval habitus (Fig. <xref ref-type="fig" rid="F4">9</xref>).</p><p><bold><italic>Colouration</italic>:</bold> Dorsally piceous, with paler head and pronotum (Fig. <xref ref-type="fig" rid="F4">9</xref>). Head piceous in posterior half and dark brown in anterior half; pronotum piceous on disc, sometimes narrowly, and brown to dark brown on sides, yellowish red to reddish brown at anterior angles; elytra piceous, with brown to dark brown sutural lines; head appendages and proximal part of legs yellowish brown, legs distally reddish brown.</p><fig id="F4" position="float" orientation="portrait"><object-id xmlns:xlink="http://www.w3.org/1999/xlink" content-type="doi" xlink:type="simple">10.3897/zookeys.1026.61554.figures9-10</object-id><object-id xmlns:xlink="http://www.w3.org/1999/xlink" content-type="arpha" xlink:type="simple">CC2556F9-CD4F-5FED-96D1-6F556A6C7EDD</object-id><label>Figures 9, 10.</label><caption><p><italic><tp:taxon-name><tp:taxon-name-part taxon-name-part-type="genus" reg="Exocelina">Exocelina</tp:taxon-name-part> <tp:taxon-name-part taxon-name-part-type="species" reg="hudsoni">hudsoni</tp:taxon-name-part></tp:taxon-name></italic> sp. nov., holotype <bold>9</bold> habitus and colouration <bold>10</bold> male structures <bold>A</bold> right protarsomeres 4 and 5 in ventral view <bold>B</bold> median lobe in ventral view <bold>C</bold> median lobe in lateral view <bold>D</bold> right paramere in external view.</p></caption><graphic xmlns:xlink="http://www.w3.org/1999/xlink" xlink:href="zookeys-1026-045-g004.jpg" position="float" orientation="portrait" xlink:type="simple" id="oo_524448.jpg"><uri content-type="original_file" xlink:type="simple">https://binary.pensoft.net/fig/524448</uri></graphic></fig><p><bold><italic>Surface sculpture</italic>:</bold> Submatt dorsally, with inconspicuous elytral punctation and strongly impressed dorsal microreticulation. Head with sparse central punctation (spaces between punctures 1–4 times size of punctures), denser towards eyes; diameter of punctures smaller than diameter of cells of microreticulation; punctation relatively shallow. Pronotum with distinctly finer, sparser, and more evenly distributed punctation than on head. Elytra with very sparse and fine punctation, almost invisible. Dorsal surface with strongly impressed microreticulation, microreticulation weaker on elytra and stronger on pronotum and head. Metaventrite and metacoxa distinctly but weakly microreticulate, metacoxal plates with longitudinal strioles and very weak transverse wrinkles. Abdominal ventrites with weak microreticulation, strioles, and almost invisible punctation.</p><p><bold><italic>Structures</italic>:</bold> Pronotum with lateral bead. Base of prosternum and neck of prosternal process with distinct ridge, slightly rounded anteriorly. Blade of prosternal process lanceolate, relatively broad, convex, with distinct lateral bead and few setae. Abdominal ventrite 6 broadly rounded.</p><p><bold><italic>Male</italic>:</bold> Antennomeres 4–10 slightly but distinctly enlarged (Fig. <xref ref-type="fig" rid="F4">9</xref>). Pro- and mesotarsomeres 1–3 not dilated, narrow. Protarsomere 4 cylindrical, narrow, with large, thick, strongly curved anterolateral hook-like seta. Protarsomere 5 ventrally with anterior row of eleven and posterior row of five short setae (Fig. <xref ref-type="fig" rid="F4">10A</xref>). Median lobe with distinctly discontinuous outline; in lateral view, almost straight, with apex broad, curved downwards, and pointed at tip; in ventral view, with distinct submedian constriction, distal part narrower than proximal one, apex asymmetrical, narrowly concave (Fig. <xref ref-type="fig" rid="F4">10B, C</xref>). Paramere with strong notch on dorsal side, with median notch tip sharply pointed, and subdistal part large and elongate; subdistal setae long, dense, curved at apex, and of two different types: upper setae thinner, more hair-like and lower setae thick and flattened; proximal setae hair-like, more inconspicuous than subdistal ones (Fig. <xref ref-type="fig" rid="F4">10D</xref>). Abdominal ventrite 6 broadly rounded, with nine lateral striae on each side.</p><p><bold><italic>Female</italic>:</bold> Antennomeres 4–10 stout. Pro- and mesotarsi not modified. Abdominal ventrite 6 without lateral striae.</p></tp:treatment-sec><tp:treatment-sec sec-type="Affinities" id="SECID0ENXAG"><title>Affinities.</title><p>The species evidently belongs to the <italic><tp:taxon-name><tp:taxon-name-part taxon-name-part-type="genus" reg="Exocelina">E.</tp:taxon-name-part> <tp:taxon-name-part taxon-name-part-type="species" reg="ekari">ekari</tp:taxon-name-part></tp:taxon-name></italic> group due to the discontinuous outline of its median lobe. The species is very similar to <italic><tp:taxon-name><tp:taxon-name-part taxon-name-part-type="genus" reg="Exocelina">E.</tp:taxon-name-part> <tp:taxon-name-part taxon-name-part-type="species" reg="brahminensis">brahminensis</tp:taxon-name-part></tp:taxon-name></italic> and <italic><tp:taxon-name><tp:taxon-name-part taxon-name-part-type="genus" reg="Exocelina">E.</tp:taxon-name-part> <tp:taxon-name-part taxon-name-part-type="species" reg="apistefti">apistefti</tp:taxon-name-part></tp:taxon-name></italic> sp. nov. in general structure of male genitalia, especially in the sharply pointed median notch tip of paramere, but differs from them in submatt dorsal surface due to stronger microreticulation, presence of pronotal bead, enlarged antennomeres 4–10, shape of the median lobe, and setation of the paramere.</p></tp:treatment-sec><tp:treatment-sec sec-type="distribution" id="SECID0EUYAG"><title>Distribution.</title><p>Indonesia: Papua Province. This species is known only from the type locality in Cyclops Mountains (Fig. <xref ref-type="fig" rid="F7">15</xref>).</p></tp:treatment-sec><tp:treatment-sec sec-type="habitat" id="SECID0E5YAG"><title>Habitat.</title><p>The specimens were collected from small puddles at low spot of a small ravine.</p></tp:treatment-sec><tp:treatment-sec sec-type="etymology" id="SECID0EDZAG"><title>Etymology.</title><p>This species is named after Hudson Wild, a most dedicated naturalist and community worker in Papua. The name is a noun in the genitive case.</p></tp:treatment-sec><tp:treatment-sec><!--Section generated to contain objects referenced in tp:taxon-treatment.--><fig id="F7" position="float" orientation="portrait"><object-id xmlns:xlink="http://www.w3.org/1999/xlink" content-type="doi" xlink:type="simple">10.3897/zookeys.1026.61554.figure15</object-id><object-id xmlns:xlink="http://www.w3.org/1999/xlink" content-type="arpha" xlink:type="simple">0CAAC7A8-145E-5FC4-AE5F-5EE812E0B6D5</object-id><label>Figure 15.</label><caption><p>Map of the western part of New Guinea showing the species distribution.</p></caption><graphic xmlns:xlink="http://www.w3.org/1999/xlink" xlink:href="zookeys-1026-045-g007.jpg" position="float" orientation="portrait" xlink:type="simple" id="oo_524451.jpg"><uri content-type="original_file" xlink:type="simple">https://binary.pensoft.net/fig/524451</uri></graphic></fig></tp:treatment-sec></tp:taxon-treatment>
