# Supplementary material for: Seven new species of the Exocelina ekari group from New Guinea central and coastal mountains (Coleoptera, Dytiscidae, Copelatinae)
Source: Zookeys. 2021 Mar 25;1026:45–67. doi: 10.3897/zookeys.1026.61554 (PMC8016817; doi:10.3897/zookeys.1026.61554)
Supplement: XML Treatment for Exocelina ekpliktiki [file zookeys.1026.61554-treatment6.xml]

<!DOCTYPE tp:taxon-treatment
  PUBLIC "-//TaxonX//DTD Taxonomic Treatment Publishing DTD v0 20100105//EN" "tax-treatment-NSO.dtd">
<tp:taxon-treatment xmlns:tp="http://www.plazi.org/taxpub"><tp:treatment-meta><kwd-group><label>Taxon classification</label><kwd><named-content xmlns:xlink="http://www.w3.org/1999/xlink" content-type="kingdom">Animalia</named-content></kwd><kwd><named-content xmlns:xlink="http://www.w3.org/1999/xlink" content-type="order">Coleoptera</named-content></kwd><kwd><named-content xmlns:xlink="http://www.w3.org/1999/xlink" content-type="family">Dytiscidae</named-content></kwd></kwd-group><mixed-citation publication-type="journal"><person-group><name><surname>Shaverdo</surname><given-names>Helena</given-names></name><name><surname>Surbakti</surname><given-names>Suriani</given-names></name><name><surname>Sumoked</surname><given-names>Bob</given-names></name><name><surname>Balke</surname><given-names>Michael</given-names></name></person-group><article-title>Seven new species of the <italic><tp:taxon-name><tp:taxon-name-part taxon-name-part-type="genus" reg="Exocelina">Exocelina</tp:taxon-name-part> <tp:taxon-name-part taxon-name-part-type="species" reg="ekari">ekari</tp:taxon-name-part></tp:taxon-name></italic> group from New Guinea central and coastal mountains (<tp:taxon-name><tp:taxon-name-part taxon-name-part-type="order">Coleoptera</tp:taxon-name-part></tp:taxon-name>, <tp:taxon-name><tp:taxon-name-part taxon-name-part-type="family">Dytiscidae</tp:taxon-name-part></tp:taxon-name>, <tp:taxon-name><tp:taxon-name-part taxon-name-part-type="subfamily">Copelatinae</tp:taxon-name-part></tp:taxon-name>)</article-title><source>Zookeys</source><day>25</day><month>3</month><year>2021</year><volume>1026</volume><fpage>45</fpage><lpage>67</lpage><pub-id pub-id-type="doi">10.3897/zookeys.1026.61554</pub-id></mixed-citation></tp:treatment-meta><tp:nomenclature><tp:taxon-name><object-id xmlns:xlink="http://www.w3.org/1999/xlink" content-type="arpha" xlink:type="simple">A5C44E67-EC75-5DD8-A53C-6E2F4D41083B</object-id>
              <tp:taxon-name-part taxon-name-part-type="genus" reg="Exocelina">Exocelina</tp:taxon-name-part>
              <tp:taxon-name-part taxon-name-part-type="species" reg="ekpliktiki">ekpliktiki</tp:taxon-name-part>
              <object-id xmlns:xlink="http://www.w3.org/1999/xlink" content-type="zoobank" xlink:type="simple">http://zoobank.org/5869A521-DFF6-45B6-9481-96A9C0D9F3D2</object-id>
            </tp:taxon-name><tp:taxon-authority>Shaverdo, Surbakti &amp; Balke</tp:taxon-authority><tp:taxon-status xmlns:xlink="http://www.w3.org/1999/xlink" xlink:type="simple">sp. nov.</tp:taxon-status><xref ref-type="fig" rid="F5">Figures 11</xref><xref ref-type="fig" rid="F5">, 12</xref><xref ref-type="fig" rid="F7">, 15</xref><tp:nomenclature-citation-list><tp:nomenclature-citation><tp:taxon-name>
                  <tp:taxon-name-part taxon-name-part-type="genus" reg="Exocelina">Exocelina</tp:taxon-name-part> <tp:taxon-name-part taxon-name-part-type="uncertainty-rank">nr.</tp:taxon-name-part> <tp:taxon-name-part taxon-name-part-type="species" reg="oceai">oceai</tp:taxon-name-part></tp:taxon-name><comment>#6504: <xref ref-type="bibr" rid="B10">Toussaint et al. 2021</xref>: figs 3–6.</comment></tp:nomenclature-citation></tp:nomenclature-citation-list></tp:nomenclature><tp:treatment-sec sec-type="type locality" id="SECID0EC5AG"><title>Type locality.</title><p>Indonesia: Papua Province, Puncak Regency, south from Iratoi, <named-content xmlns:xlink="http://www.w3.org/1999/xlink" content-type="dwc:verbatimCoordinates" xlink:type="simple"><named-content content-type="geo-json" specific-use="{&#34;type&#34;:&#34;Point&#34;,&#34;coordinates&#34;:[137.200889,-3.905667]}" id="NCID0EL5AG" xlink:type="simple">03°54'20.4"S, 137°12'03.2"E</named-content></named-content>, 378 m a.s.l.</p></tp:treatment-sec><tp:treatment-sec sec-type="type material" id="SECID0EQ5AG"><title>Type material.</title><p><bold><italic>Holotype</italic>:</bold> male “Indonesia: Papua, S Iratoi, forest, 378m, 22.v.2015, <named-content xmlns:xlink="http://www.w3.org/1999/xlink" content-type="dwc:verbatimCoordinates" xlink:type="simple"><named-content content-type="geo-json" specific-use="{&#34;type&#34;:&#34;Point&#34;,&#34;coordinates&#34;:[137.320100,-3.390403]}" id="NCID0E55AG" xlink:type="simple">-3,3904028 137,32009999</named-content></named-content>, Pele &amp; Sumoked (Pap037)” (<named-content xmlns:xlink="http://www.w3.org/1999/xlink" content-type="dwc:institutional_code" xlink:type="simple">MZB</named-content>).</p><p><bold><italic>Paratypes</italic>: Puncak Regency</bold>: 16 males, 8 females with the same label as the holotype (<named-content xmlns:xlink="http://www.w3.org/1999/xlink" content-type="dwc:institutional_code" xlink:type="simple">MZB</named-content>, <abbrev xmlns:xlink="http://www.w3.org/1999/xlink" content-type="institution" xlink:title="Koleksi Serangga Papua, at the Biology Department of Universitas Cenderawasih (UNCEN), Wamena, Papua, Indonesia" id="ABBRID0EU6AG" xlink:type="simple">KSP</abbrev>). 3 males “Indonesia: Papua, S Iratoi, forest, 378m, 22.v.2015, <named-content xmlns:xlink="http://www.w3.org/1999/xlink" content-type="dwc:verbatimCoordinates" xlink:type="simple"><named-content content-type="geo-json" specific-use="{&#34;type&#34;:&#34;Point&#34;,&#34;coordinates&#34;:[137.320100,-3.390403]}" id="NCID0E36AG" xlink:type="simple">-3,3904028031975 137,320099985226</named-content></named-content>, Pele &amp; Sumoked (Pap037)”, one male an additional label “KSP6983” [green text] (<abbrev xmlns:xlink="http://www.w3.org/1999/xlink" content-type="institution" xlink:title="Koleksi Serangga Papua, at the Biology Department of Universitas Cenderawasih (UNCEN), Wamena, Papua, Indonesia" id="ABBRID0EBABG" xlink:type="simple">KSP</abbrev>). 5 males, 2 females “Indonesia: Papua, S Iratoi, forest, 553m, 22.v.2015, <named-content xmlns:xlink="http://www.w3.org/1999/xlink" content-type="dwc:verbatimCoordinates" xlink:type="simple"><named-content content-type="geo-json" specific-use="{&#34;type&#34;:&#34;Point&#34;,&#34;coordinates&#34;:[137.323528,-3.391923]}" id="NCID0EJABG" xlink:type="simple">-3,3919226937 137,3235277</named-content></named-content>, Pele &amp; Sumoked (Pap038)” (<abbrev xmlns:xlink="http://www.w3.org/1999/xlink" content-type="institution" xlink:title="Koleksi Serangga Papua, at the Biology Department of Universitas Cenderawasih (UNCEN), Wamena, Papua, Indonesia" id="ABBRID0EOABG" xlink:type="simple">KSP</abbrev>). 1 male, 1 female “Indonesia: Papua, S Iratoi, forest, 553m, 22.v.2015, <named-content xmlns:xlink="http://www.w3.org/1999/xlink" content-type="dwc:verbatimCoordinates" xlink:type="simple"><named-content content-type="geo-json" specific-use="{&#34;type&#34;:&#34;Point&#34;,&#34;coordinates&#34;:[137.323528,-3.391923]}" id="NCID0EWABG" xlink:type="simple">-3,39192269369959 137,323527764528</named-content></named-content>, Pele &amp; Sumoked (Pap038)”, with additional green text labels “6989” and “6988”, respectively (<abbrev xmlns:xlink="http://www.w3.org/1999/xlink" content-type="institution" xlink:title="Koleksi Serangga Papua, at the Biology Department of Universitas Cenderawasih (UNCEN), Wamena, Papua, Indonesia" id="ABBRID0E2ABG" xlink:type="simple">KSP</abbrev>). 17 males, 11 females “Indonesia: Papua, S Iratoi, forest, 450m, 23.v.2015, near <named-content xmlns:xlink="http://www.w3.org/1999/xlink" content-type="dwc:verbatimCoordinates" xlink:type="simple"><named-content content-type="geo-json" specific-use="{&#34;type&#34;:&#34;Point&#34;,&#34;coordinates&#34;:[137.323528,-3.391920]}" id="NCID0EDBBG" xlink:type="simple">-3,39192 137,323527764528</named-content></named-content>, Pele &amp; Sumoked (Pap039)” (<named-content xmlns:xlink="http://www.w3.org/1999/xlink" content-type="dwc:institutional_code" xlink:type="simple">MZB</named-content>, <abbrev xmlns:xlink="http://www.w3.org/1999/xlink" content-type="institution" xlink:title="Koleksi Serangga Papua, at the Biology Department of Universitas Cenderawasih (UNCEN), Wamena, Papua, Indonesia" id="ABBRID0ENBBG" xlink:type="simple">KSP</abbrev>). 2 males “Indonesia: Papua, S Iratoi, forest, 450m, 23.v.2015, near <named-content xmlns:xlink="http://www.w3.org/1999/xlink" content-type="dwc:verbatimCoordinates" xlink:type="simple"><named-content content-type="geo-json" specific-use="{&#34;type&#34;:&#34;Point&#34;,&#34;coordinates&#34;:[137.323528,-3.391923]}" id="NCID0EVBBG" xlink:type="simple">-3,391922694 137,323527764528</named-content></named-content>, Pele &amp; Sumoked (Pap039)”, with additional green text labels “6986” and “6987” (<abbrev xmlns:xlink="http://www.w3.org/1999/xlink" content-type="institution" xlink:title="Koleksi Serangga Papua, at the Biology Department of Universitas Cenderawasih (UNCEN), Wamena, Papua, Indonesia" id="ABBRID0E1BBG" xlink:type="simple">KSP</abbrev>). 13 males, 5 females “Indonesia: Papua, Wano Land, red clay creek nr cave, 1100m, 3.ix.2014, nr <named-content xmlns:xlink="http://www.w3.org/1999/xlink" content-type="dwc:verbatimCoordinates" xlink:type="simple"><named-content content-type="geo-json" specific-use="{&#34;type&#34;:&#34;Point&#34;,&#34;coordinates&#34;:[137.511495,-3.587955]}" id="NCID0ECCBG" xlink:type="simple">-3.587955 137.5114945</named-content></named-content>, Bennji (Pap024)”, one male an additional label “6517” [green text] (<named-content xmlns:xlink="http://www.w3.org/1999/xlink" content-type="dwc:institutional_code" xlink:type="simple">MZB</named-content>, <abbrev xmlns:xlink="http://www.w3.org/1999/xlink" content-type="institution" xlink:title="Koleksi Serangga Papua, at the Biology Department of Universitas Cenderawasih (UNCEN), Wamena, Papua, Indonesia" id="ABBRID0EMCBG" xlink:type="simple">KSP</abbrev>).</p><p><bold>Puncak Jaya Regency.</bold> 3 males “Indonesia: Papua, S Iratoi, forest, 220m, 21.v.2015, <named-content xmlns:xlink="http://www.w3.org/1999/xlink" content-type="dwc:verbatimCoordinates" xlink:type="simple"><named-content content-type="geo-json" specific-use="{&#34;type&#34;:&#34;Point&#34;,&#34;coordinates&#34;:[137.311442,-3.380952]}" id="NCID0EYCBG" xlink:type="simple">-3,38095162063837 137,311441982164</named-content></named-content>, Pele &amp; Sumoked (Pap036)”, one male an additional label “6982” [green text] (<named-content xmlns:xlink="http://www.w3.org/1999/xlink" content-type="dwc:institutional_code" xlink:type="simple">MZB</named-content>, <abbrev xmlns:xlink="http://www.w3.org/1999/xlink" content-type="institution" xlink:title="Koleksi Serangga Papua, at the Biology Department of Universitas Cenderawasih (UNCEN), Wamena, Papua, Indonesia" id="ABBRID0ECDBG" xlink:type="simple">KSP</abbrev>). 6 males, 6 females “Indonesia: Papua, Rouaffer, Iratoi, hill in forest, 164m, 6.ix.2014, <named-content xmlns:xlink="http://www.w3.org/1999/xlink" content-type="dwc:verbatimCoordinates" xlink:type="simple"><named-content content-type="geo-json" specific-use="{&#34;type&#34;:&#34;Point&#34;,&#34;coordinates&#34;:[137.332974,-3.240309]}" id="NCID0EKDBG" xlink:type="simple">-3,2403086 137,3329744</named-content></named-content>, Pele &amp; Sumoked (Pap028)”, two males with additional green text labels “6504” and “6505” (<abbrev xmlns:xlink="http://www.w3.org/1999/xlink" content-type="institution" xlink:title="Koleksi Serangga Papua, at the Biology Department of Universitas Cenderawasih (UNCEN), Wamena, Papua, Indonesia" id="ABBRID0EPDBG" xlink:type="simple">KSP</abbrev>).</p></tp:treatment-sec><tp:treatment-sec sec-type="description" id="SECID0EUDBG"><title>Description.</title><p><bold><italic>Body size and form</italic>:</bold> Beetle small: <abbrev xmlns:xlink="http://www.w3.org/1999/xlink" xlink:title="total body length without head" id="ABBRID0E6DBG" xlink:type="simple">TL-H</abbrev> 2.95–3.35 mm, <abbrev xmlns:xlink="http://www.w3.org/1999/xlink" xlink:title="total body length" id="ABBRID0EDEBG" xlink:type="simple">TL</abbrev> 3.35–3.65 mm, <abbrev xmlns:xlink="http://www.w3.org/1999/xlink" xlink:title="maximum body width" id="ABBRID0EHEBG" xlink:type="simple">MW</abbrev> 1.6–1.8 mm, excluding the locality Pap024, (holotype: <abbrev xmlns:xlink="http://www.w3.org/1999/xlink" xlink:title="total body length without head" id="ABBRID0ELEBG" xlink:type="simple">TL-H</abbrev> 3.15 mm, <abbrev xmlns:xlink="http://www.w3.org/1999/xlink" xlink:title="total body length" id="ABBRID0EPEBG" xlink:type="simple">TL</abbrev> 3.55 mm, <abbrev xmlns:xlink="http://www.w3.org/1999/xlink" xlink:title="maximum body width" id="ABBRID0ETEBG" xlink:type="simple">MW</abbrev> 1.7 mm), with oblong-oval habitus (Fig. <xref ref-type="fig" rid="F5">11</xref>), some specimens, especially teneral slightly egg-shaped.</p><fig id="F5" position="float" orientation="portrait"><object-id xmlns:xlink="http://www.w3.org/1999/xlink" content-type="doi" xlink:type="simple">10.3897/zookeys.1026.61554.figures11-12</object-id><object-id xmlns:xlink="http://www.w3.org/1999/xlink" content-type="arpha" xlink:type="simple">63FA7E16-5A1C-552D-AA3D-D1924F7492B6</object-id><label>Figures 11, 12.</label><caption><p><italic><tp:taxon-name><tp:taxon-name-part taxon-name-part-type="genus" reg="Exocelina">Exocelina</tp:taxon-name-part> <tp:taxon-name-part taxon-name-part-type="species" reg="ekpliktiki">ekpliktiki</tp:taxon-name-part></tp:taxon-name></italic> sp. nov., holotype <bold>11</bold> habitus and colouration <bold>12</bold> male structures <bold>A</bold> right protarsomeres 4 and 5 in ventral view <bold>B</bold> median lobe in ventral view <bold>C</bold> median lobe in lateral view <bold>D</bold> right paramere in external view.</p></caption><graphic xmlns:xlink="http://www.w3.org/1999/xlink" xlink:href="zookeys-1026-045-g005.jpg" position="float" orientation="portrait" xlink:type="simple" id="oo_524449.jpg"><uri content-type="original_file" xlink:type="simple">https://binary.pensoft.net/fig/524449</uri></graphic></fig><p><bold><italic>Colouration</italic>:</bold> Dorsally dark brown to piceous, with paler, reddish brown anterior half of head and lateral sides of pronotum (Fig. <xref ref-type="fig" rid="F5">11</xref>). Head dark brown posteriorly and largely (to half) reddish brown anteriorly; pronotum dark brown to piceous, with reddish to reddish brown lateral sides, sometimes also narrowly anteriorly and posteriorly leaving dark brown disc; elytra dark brown to piceous, with reddish brown sutural lines; head appendages yellow, legs yellowish red to reddish brown. Teneral specimens paler, to pale brown, with yellow anterior half of head and pronotal sides.</p><p><bold><italic>Surface sculpture</italic>:</bold> Shiny dorsally, with inconspicuous, almost invisible elytral punctation and weakly impressed microreticulation. Head with relatively sparse punctation (spaces between punctures 1–3 times size of punctures), evidently finer and sparser anteriorly and posteriorly; diameter of larger punctures almost equal to diameter of cells of microreticulation. Pronotum with finer, sparser, and more evenly distributed punctation than on head, often inconspicuous. Elytra with very sparse and fine punctation, almost invisible. Pronotum and elytra with weakly impressed microreticulation, sometimes stronger on pronotal sides; head with microreticulation much stronger. Metaventrite and metacoxa distinctly microreticulate, metacoxal plates with longitudinal strioles and transverse wrinkles. Abdominal ventrites with distinct microreticulation, strioles, and very fine and sparse punctation.</p><p><bold><italic>Structures</italic>:</bold> Pronotum with distinct but narrow lateral bead, in some specimens reduced at posterior angles. Base of prosternum and neck of prosternal process with distinct ridge, slightly rounded anteriorly. Blade of prosternal process lanceolate, relatively narrow, slightly convex, with distinct lateral bead and few setae. Abdominal ventrite 6 broadly rounded.</p><p><bold><italic>Male</italic>:</bold> Antenna simple. Pro- and mesotarsomeres 1–3 narrow. Protarsomere 4 narrow, with medium-sized, slightly curved anterolateral hook-like seta. Protarsomere 5 ventrally with anterior row of 13 and posterior row of four short, pointed setae (Fig. <xref ref-type="fig" rid="F5">12A</xref>). Median lobe with distinctly discontinuous outline; in lateral view, almost straight, with curved downwards, broadly pointed apex; in ventral view, with weak submedian constriction, distal part only slightly narrower than proximal one, and evenly, shallowly concave apex (Fig. <xref ref-type="fig" rid="F5">12B, C</xref>). Paramere with strong notch on dorsal side and subdistal part short and small; subdistal setae long, dense, curved at apex, few lower ones slightly flattened; proximal setae numerous, dense, but weaker than subdistal ones (Fig. <xref ref-type="fig" rid="F5">12D</xref>). Abdominal ventrite 6 with 5–10 lateral striae on each side.</p><p><bold><italic>Female</italic>:</bold> Pro- and mesotarsi not modified. Abdominal ventrite 6 without lateral striae.</p></tp:treatment-sec><tp:treatment-sec sec-type="variability" id="SECID0ESHBG"><title>Variability.</title><p>Beetles from the locality Pap024 are larger (<abbrev xmlns:xlink="http://www.w3.org/1999/xlink" xlink:title="total body length without head" id="ABBRID0EYHBG" xlink:type="simple">TL-H</abbrev> 3.25–3.65 mm, <abbrev xmlns:xlink="http://www.w3.org/1999/xlink" xlink:title="total body length" id="ABBRID0E3HBG" xlink:type="simple">TL</abbrev> 3.55–4.0 mm, <abbrev xmlns:xlink="http://www.w3.org/1999/xlink" xlink:title="maximum body width" id="ABBRID0EAIBG" xlink:type="simple">MW</abbrev> 1.75–2.0 mm), with distinctly larger and more robust median lobe and paramere, though of the shape and setation of the median lobe and paramere are the same.</p></tp:treatment-sec><tp:treatment-sec sec-type="Affinities" id="SECID0EEIBG"><title>Affinities.</title><p>The species evidently belongs to the <italic><tp:taxon-name><tp:taxon-name-part taxon-name-part-type="genus" reg="Exocelina">E.</tp:taxon-name-part> <tp:taxon-name-part taxon-name-part-type="species" reg="ekari">ekari</tp:taxon-name-part></tp:taxon-name></italic> group due to the discontinuous outline of its median lobe. Based on body size and form, colouration, dorsal surface sculpture, shape of anterolateral hook-like seta of the protarsomere 4, and shape and setation of genitalia, the new species is very similar to <italic><tp:taxon-name><tp:taxon-name-part taxon-name-part-type="genus" reg="Exocelina">E.</tp:taxon-name-part> <tp:taxon-name-part taxon-name-part-type="species" reg="soppi">soppi</tp:taxon-name-part></tp:taxon-name></italic><xref ref-type="bibr" rid="B3">Shaverdo et al., 2012</xref> and, especially, to <italic><tp:taxon-name><tp:taxon-name-part taxon-name-part-type="genus" reg="Exocelina">E.</tp:taxon-name-part> <tp:taxon-name-part taxon-name-part-type="species" reg="weylandensis">weylandensis</tp:taxon-name-part></tp:taxon-name></italic><xref ref-type="bibr" rid="B3">Shaverdo et al., 2012</xref>. However, it differs distinctly from them in presence of the pronotal bead and in that, it is similar to <italic><tp:taxon-name><tp:taxon-name-part taxon-name-part-type="genus" reg="Exocelina">E.</tp:taxon-name-part> <tp:taxon-name-part taxon-name-part-type="species" reg="oceai">oceai</tp:taxon-name-part></tp:taxon-name></italic><xref ref-type="bibr" rid="B3">Shaverdo et al., 2012</xref> and can be as well as distinguished from the co-occurring species, <italic><tp:taxon-name><tp:taxon-name-part taxon-name-part-type="genus" reg="Exocelina">E.</tp:taxon-name-part> <tp:taxon-name-part taxon-name-part-type="species" reg="bewaniensis">bewaniensis</tp:taxon-name-part></tp:taxon-name></italic> and <italic><tp:taxon-name><tp:taxon-name-part taxon-name-part-type="genus" reg="Exocelina">E.</tp:taxon-name-part> <tp:taxon-name-part taxon-name-part-type="species" reg="oraia">oraia</tp:taxon-name-part></tp:taxon-name></italic> sp. nov.; from <italic><tp:taxon-name><tp:taxon-name-part taxon-name-part-type="genus" reg="Exocelina">E.</tp:taxon-name-part> <tp:taxon-name-part taxon-name-part-type="species" reg="oraia">oraia</tp:taxon-name-part></tp:taxon-name></italic> sp. nov. also by not having modified male antennae.</p></tp:treatment-sec><tp:treatment-sec sec-type="distribution" id="SECID0EDLBG"><title>Distribution.</title><p>Indonesia: Papua Province. This species is known only from the Wano Land (Fig. <xref ref-type="fig" rid="F7">15</xref>).</p></tp:treatment-sec><tp:treatment-sec sec-type="habitat" id="SECID0ENLBG"><title>Habitat.</title><p>The specimens were collected from small forest creeks.</p></tp:treatment-sec><tp:treatment-sec sec-type="etymology" id="SECID0ESLBG"><title>Etymology.</title><p>The species name <italic><tp:taxon-name><tp:taxon-name-part taxon-name-part-type="genus" reg="Exocelina"/><tp:taxon-name-part taxon-name-part-type="species" reg="ekpliktiki">ekpliktiki</tp:taxon-name-part></tp:taxon-name></italic> derives from Greek εκπληκτικός (feminine εκπληκτική) meaning fantastic. The name is an adjective in the nominative singular.</p></tp:treatment-sec><tp:treatment-sec><!--Section generated to contain objects referenced in tp:taxon-treatment.--><fig id="F7" position="float" orientation="portrait"><object-id xmlns:xlink="http://www.w3.org/1999/xlink" content-type="doi" xlink:type="simple">10.3897/zookeys.1026.61554.figure15</object-id><object-id xmlns:xlink="http://www.w3.org/1999/xlink" content-type="arpha" xlink:type="simple">0CAAC7A8-145E-5FC4-AE5F-5EE812E0B6D5</object-id><label>Figure 15.</label><caption><p>Map of the western part of New Guinea showing the species distribution.</p></caption><graphic xmlns:xlink="http://www.w3.org/1999/xlink" xlink:href="zookeys-1026-045-g007.jpg" position="float" orientation="portrait" xlink:type="simple" id="oo_524451.jpg"><uri content-type="original_file" xlink:type="simple">https://binary.pensoft.net/fig/524451</uri></graphic></fig></tp:treatment-sec><ref-list><ref id="B10"><mixed-citation xmlns:xlink="http://www.w3.org/1999/xlink" xlink:type="simple"><person-group><name name-style="western"><surname>Toussaint</surname><given-names>EFA</given-names></name><name name-style="western"><surname>White</surname><given-names>LT</given-names></name><name name-style="western"><surname>Shaverdo</surname><given-names>H</given-names></name><name name-style="western"><surname>Lam</surname><given-names>A</given-names></name><name name-style="western"><surname>Surbakti</surname><given-names>S</given-names></name><name name-style="western"><surname>Panjaitan</surname><given-names>R</given-names></name><name name-style="western"><surname>Sumoked</surname><given-names>B</given-names></name><name name-style="western"><surname>von Rintelen</surname><given-names>T</given-names></name><name name-style="western"><surname>Sagata</surname><given-names>K</given-names></name><name name-style="western"><surname>Balke</surname><given-names>M</given-names></name></person-group> (<year>2021</year>) [in press] New Guinean orogenic dynamics and biota evolution revealed using a custom geospatial analyses pipeline. BMS Evolutionary Biology. <ext-link xlink:type="simple" ext-link-type="doi" xlink:href="10.1186/s12862-021-01764-2">https://doi.org/10.1186/s12862-021-01764-2</ext-link></mixed-citation></ref><ref id="B3"><mixed-citation xmlns:xlink="http://www.w3.org/1999/xlink" xlink:type="simple"><person-group><name name-style="western"><surname>Shaverdo</surname><given-names>HV</given-names></name><name name-style="western"><surname>Surbakti</surname><given-names>S</given-names></name><name name-style="western"><surname>Hendrich</surname><given-names>LM</given-names></name><name name-style="western"><surname>Balke</surname><given-names>M</given-names></name></person-group> (<year>2012</year>) <article-title>Introduction of the <italic><tp:taxon-name><tp:taxon-name-part taxon-name-part-type="genus">Exocelina</tp:taxon-name-part> <tp:taxon-name-part taxon-name-part-type="species">ekari</tp:taxon-name-part></tp:taxon-name></italic>-group with descriptions of 22 new species from New Guinea (<tp:taxon-name><tp:taxon-name-part taxon-name-part-type="order">Coleoptera</tp:taxon-name-part></tp:taxon-name>, <tp:taxon-name><tp:taxon-name-part taxon-name-part-type="family">Dytiscidae</tp:taxon-name-part></tp:taxon-name>, <tp:taxon-name><tp:taxon-name-part taxon-name-part-type="subfamily">Copelatinae</tp:taxon-name-part></tp:taxon-name>).</article-title><source>ZooKeys</source><volume>250</volume>: <fpage>1</fpage>–<lpage>76</lpage>. <ext-link xlink:type="simple" ext-link-type="doi" xlink:href="10.3897/zookeys.250.3715">https://doi.org/10.3897/zookeys.250.3715</ext-link></mixed-citation></ref></ref-list></tp:taxon-treatment>
