# Supplementary material for: Seven new species of the Exocelina ekari group from New Guinea central and coastal mountains (Coleoptera, Dytiscidae, Copelatinae)
Source: Zookeys. 2021 Mar 25;1026:45–67. doi: 10.3897/zookeys.1026.61554 (PMC8016817; doi:10.3897/zookeys.1026.61554)
Supplement: XML Treatment for Exocelina oraia [file zookeys.1026.61554-treatment7.xml]

<!DOCTYPE tp:taxon-treatment
  PUBLIC "-//TaxonX//DTD Taxonomic Treatment Publishing DTD v0 20100105//EN" "tax-treatment-NSO.dtd">
<tp:taxon-treatment xmlns:tp="http://www.plazi.org/taxpub"><tp:treatment-meta><kwd-group><label>Taxon classification</label><kwd><named-content xmlns:xlink="http://www.w3.org/1999/xlink" content-type="kingdom">Animalia</named-content></kwd><kwd><named-content xmlns:xlink="http://www.w3.org/1999/xlink" content-type="order">Coleoptera</named-content></kwd><kwd><named-content xmlns:xlink="http://www.w3.org/1999/xlink" content-type="family">Dytiscidae</named-content></kwd></kwd-group><mixed-citation publication-type="journal"><person-group><name><surname>Shaverdo</surname><given-names>Helena</given-names></name><name><surname>Surbakti</surname><given-names>Suriani</given-names></name><name><surname>Sumoked</surname><given-names>Bob</given-names></name><name><surname>Balke</surname><given-names>Michael</given-names></name></person-group><article-title>Seven new species of the <italic><tp:taxon-name><tp:taxon-name-part taxon-name-part-type="genus" reg="Exocelina">Exocelina</tp:taxon-name-part> <tp:taxon-name-part taxon-name-part-type="species" reg="ekari">ekari</tp:taxon-name-part></tp:taxon-name></italic> group from New Guinea central and coastal mountains (<tp:taxon-name><tp:taxon-name-part taxon-name-part-type="order">Coleoptera</tp:taxon-name-part></tp:taxon-name>, <tp:taxon-name><tp:taxon-name-part taxon-name-part-type="family">Dytiscidae</tp:taxon-name-part></tp:taxon-name>, <tp:taxon-name><tp:taxon-name-part taxon-name-part-type="subfamily">Copelatinae</tp:taxon-name-part></tp:taxon-name>)</article-title><source>Zookeys</source><day>25</day><month>3</month><year>2021</year><volume>1026</volume><fpage>45</fpage><lpage>67</lpage><pub-id pub-id-type="doi">10.3897/zookeys.1026.61554</pub-id></mixed-citation></tp:treatment-meta><tp:nomenclature><tp:taxon-name><object-id xmlns:xlink="http://www.w3.org/1999/xlink" content-type="arpha" xlink:type="simple">3AA5298E-09F7-5371-BFC4-4392C352ED83</object-id>
              <tp:taxon-name-part taxon-name-part-type="genus" reg="Exocelina">Exocelina</tp:taxon-name-part>
              <tp:taxon-name-part taxon-name-part-type="species" reg="oraia">oraia</tp:taxon-name-part>
              <object-id xmlns:xlink="http://www.w3.org/1999/xlink" content-type="zoobank" xlink:type="simple">http://zoobank.org/6C3D5689-F5EA-4BA3-B1A6-0F28AD993842</object-id>
            </tp:taxon-name><tp:taxon-authority>Shaverdo, Surbakti &amp; Balke</tp:taxon-authority><tp:taxon-status xmlns:xlink="http://www.w3.org/1999/xlink" xlink:type="simple">sp. nov.</tp:taxon-status><xref ref-type="fig" rid="F6">Figures 13–14</xref><xref ref-type="fig" rid="F7">, 15</xref><tp:nomenclature-citation-list><tp:nomenclature-citation><tp:taxon-name>
                  <tp:taxon-name-part taxon-name-part-type="genus" reg="Exocelina">Exocelina</tp:taxon-name-part> <tp:taxon-name-part taxon-name-part-type="uncertainty-rank">nr.</tp:taxon-name-part> <tp:taxon-name-part taxon-name-part-type="species" reg="irianensis">irianensis</tp:taxon-name-part></tp:taxon-name><comment>#6520: <xref ref-type="bibr" rid="B10">Toussaint et al. 2021</xref>: figs 3–6.</comment></tp:nomenclature-citation></tp:nomenclature-citation-list></tp:nomenclature><tp:treatment-sec sec-type="type locality" id="SECID0EIOBG"><title>Type locality.</title><p>Indonesia: Papua Province, Puncak Jaya Regency, Puluk area, <named-content xmlns:xlink="http://www.w3.org/1999/xlink" content-type="dwc:verbatimCoordinates" xlink:type="simple"><named-content content-type="geo-json" specific-use="{&#34;type&#34;:&#34;Point&#34;,&#34;coordinates&#34;:[137.520750,-3.660278]}" id="NCID0EROBG" xlink:type="simple">03°39'37.0"S, 137°31'14.7"E</named-content></named-content>, 1320 m a.s.l.</p></tp:treatment-sec><tp:treatment-sec sec-type="type material" id="SECID0EWOBG"><title>Type material.</title><p><bold><italic>Holotype</italic>:</bold> male “Indonesia: Papua, Wano Land, Puluk, 1320m, 1.ix.2014, <named-content xmlns:xlink="http://www.w3.org/1999/xlink" content-type="dwc:verbatimCoordinates" xlink:type="simple"><named-content content-type="geo-json" specific-use="{&#34;type&#34;:&#34;Point&#34;,&#34;coordinates&#34;:[137.520744,-3.660272]}" id="NCID0EEPBG" xlink:type="simple">-3.660272 137.5207436</named-content></named-content>, Bennji (Pap020)” (<named-content xmlns:xlink="http://www.w3.org/1999/xlink" content-type="dwc:institutional_code" xlink:type="simple">MZB</named-content>). <bold><italic>Paratypes</italic></bold>: 14 males, 10 females with the same label as the holotype, one male with an additional label “6520” [green text] (<named-content xmlns:xlink="http://www.w3.org/1999/xlink" content-type="dwc:institutional_code" xlink:type="simple">MZB</named-content>, <abbrev xmlns:xlink="http://www.w3.org/1999/xlink" content-type="institution" xlink:title="Koleksi Serangga Papua, at the Biology Department of Universitas Cenderawasih (UNCEN), Wamena, Papua, Indonesia" id="ABBRID0EWPBG" xlink:type="simple">KSP</abbrev>).</p></tp:treatment-sec><tp:treatment-sec sec-type="description" id="SECID0E2PBG"><title>Description.</title><p><bold><italic>Body size and form</italic>:</bold> Beetle small to medium-sized: <abbrev xmlns:xlink="http://www.w3.org/1999/xlink" xlink:title="total body length without head" id="ABBRID0EGQBG" xlink:type="simple">TL-H</abbrev> 3.45–3.85 mm, <abbrev xmlns:xlink="http://www.w3.org/1999/xlink" xlink:title="total body length" id="ABBRID0EKQBG" xlink:type="simple">TL</abbrev> 3.8–4.25 mm, <abbrev xmlns:xlink="http://www.w3.org/1999/xlink" xlink:title="maximum body width" id="ABBRID0EOQBG" xlink:type="simple">MW</abbrev> 1.85–2.1 mm (holotype: <abbrev xmlns:xlink="http://www.w3.org/1999/xlink" xlink:title="total body length without head" id="ABBRID0ESQBG" xlink:type="simple">TL-H</abbrev> 3.6 mm, <abbrev xmlns:xlink="http://www.w3.org/1999/xlink" xlink:title="total body length" id="ABBRID0EWQBG" xlink:type="simple">TL</abbrev> 4 mm, <abbrev xmlns:xlink="http://www.w3.org/1999/xlink" xlink:title="maximum body width" id="ABBRID0E1QBG" xlink:type="simple">MW</abbrev> 1.95 mm), with oblong-oval habitus (Fig. <xref ref-type="fig" rid="F6">13</xref>).</p><p><bold><italic>Colouration</italic>:</bold> Dorsally piceous (Fig. <xref ref-type="fig" rid="F6">13</xref>). Head piceous, with slightly paler, dark brown, anterior margin; pronotum piceous, with reddish brown anterior angles and dark brown lateral sides; elytra uniformly piceous; head appendages and proximal part of legs yellowish brown, legs distally brown. Teneral specimens paler.</p><fig id="F6" position="float" orientation="portrait"><object-id xmlns:xlink="http://www.w3.org/1999/xlink" content-type="doi" xlink:type="simple">10.3897/zookeys.1026.61554.figures13-14</object-id><object-id xmlns:xlink="http://www.w3.org/1999/xlink" content-type="arpha" xlink:type="simple">F8CA790E-A9A3-5210-9429-B534ABB106FF</object-id><label>Figures 13, 14.</label><caption><p><italic><tp:taxon-name><tp:taxon-name-part taxon-name-part-type="genus" reg="Exocelina">Exocelina</tp:taxon-name-part> <tp:taxon-name-part taxon-name-part-type="species" reg="oraia">oraia</tp:taxon-name-part></tp:taxon-name></italic> sp. nov., holotype <bold>13</bold> habitus and colouration <bold>14</bold> male structures <bold>A</bold> right protarsomeres 4 and 5 in ventral view <bold>B</bold> median lobe in ventral view <bold>C</bold> median lobe in lateral view <bold>D</bold> right paramere in external view.</p></caption><graphic xmlns:xlink="http://www.w3.org/1999/xlink" xlink:href="zookeys-1026-045-g006.jpg" position="float" orientation="portrait" xlink:type="simple" id="oo_524450.jpg"><uri content-type="original_file" xlink:type="simple">https://binary.pensoft.net/fig/524450</uri></graphic></fig><p><bold><italic>Surface sculpture</italic>:</bold> Shiny dorsally, with invisible elytral punctation and weakly impressed microreticulation. Head with relatively sparse punctation (spaces between punctures 1–3 times size of punctures), evidently finer and sparser anteriorly and posteriorly; diameter of punctures smaller than diameter of cells of microreticulation. Pronotum with distinctly finer, sparser, and more evenly distributed punctation than on head, often inconspicuous. Elytra with extremely sparse and fine punctation, often invisible. Pronotum and elytra with weakly impressed microreticulation; head with microreticulation much stronger. Metaventrite and metacoxa distinctly but weakly microreticulate, metacoxal plates with longitudinal strioles and very weak transverse wrinkles. Abdominal ventrites with distinct but weak microreticulation, strioles, and extremely fine and sparse, often invisible punctation, more distinct on abdominal ventrite 6.</p><p><bold><italic>Structures</italic>:</bold> Pronotum without lateral bead, in some specimens (especially characteristic for females) with bead traces or even with narrow bead on lateral sides of pronotum. Base of prosternum and neck of prosternal process with distinct ridge, slightly rounded anteriorly. Blade of prosternal process lanceolate, relatively narrow, slightly convex, with distinct lateral bead and few setae. Abdominal ventrite 6 broadly rounded.</p><p><bold><italic>Male</italic>:</bold> Antenna modified (Fig. <xref ref-type="fig" rid="F6">13</xref>): antennomeres 3 and 4 strongly enlarged, distinctly larger than other antennomeres, antennomere 5 distinctly enlarged, 6–9 stout. Pro- and mesotarsomeres 1–3 narrow. Protarsomere 4 narrow, with medium-sized, slightly curved anterolateral hook-like seta. Protarsomere 5 ventrally with anterior row of nine and posterior row of three short setae (Fig. <xref ref-type="fig" rid="F6">14A</xref>). Median lobe with distinctly discontinuous outline; in lateral view, almost straight, with curved downwards, rather narrow, sharply pointed apex; in ventral view, with strong submedian constriction, distal part distinctly narrower than proximal one, apex symmetrical, slightly evenly concave (Fig. <xref ref-type="fig" rid="F6">14B, C</xref>). Paramere with strong notch on dorsal side and subdistal part short and small; subdistal setae relatively short, thick, flattened; proximal setae more numerous, dense, hair-like, weaker than subdistal ones (Fig. <xref ref-type="fig" rid="F6">14D</xref>). Abdominal ventrite 6 with 4–8 lateral striae on each side.</p><p><bold><italic>Female</italic>:</bold> Pro- and mesotarsi not modified. Abdominal ventrite 6 without lateral striae. Bead traces or even with narrow bead on lateral margins pronotum present in majority of females.</p></tp:treatment-sec><tp:treatment-sec sec-type="Affinities" id="SECID0E4TBG"><title>Affinities.</title><p>The species evidently belongs to the <italic><tp:taxon-name><tp:taxon-name-part taxon-name-part-type="genus" reg="Exocelina">E.</tp:taxon-name-part> <tp:taxon-name-part taxon-name-part-type="species" reg="ekari">ekari</tp:taxon-name-part></tp:taxon-name></italic> group due to the discontinuous outline of its median lobe. The new species is very similar to <italic><tp:taxon-name><tp:taxon-name-part taxon-name-part-type="genus" reg="Exocelina">E.</tp:taxon-name-part> <tp:taxon-name-part taxon-name-part-type="species" reg="irianensis">irianensis</tp:taxon-name-part></tp:taxon-name></italic><xref ref-type="bibr" rid="B3">Shaverdo et al., 2012</xref> and <italic><tp:taxon-name><tp:taxon-name-part taxon-name-part-type="genus" reg="Exocelina">E.</tp:taxon-name-part> <tp:taxon-name-part taxon-name-part-type="species" reg="wondiwoiensis">wondiwoiensis</tp:taxon-name-part></tp:taxon-name></italic><xref ref-type="bibr" rid="B3">Shaverdo et al., 2012</xref> in general appearance, modified male antennae, and structure of the male genitalia, but differs from them in shape of median lobe and setation of the paramere. Additionally, the species shows a stronger tendency to have the lateral bead of pronotum.</p></tp:treatment-sec><tp:treatment-sec sec-type="distribution" id="SECID0EMVBG"><title>Distribution.</title><p>Indonesia: Papua Province. This species is known only from the type locality (Fig. <xref ref-type="fig" rid="F7">15</xref>).</p><fig id="F7" position="float" orientation="portrait"><object-id xmlns:xlink="http://www.w3.org/1999/xlink" content-type="doi" xlink:type="simple">10.3897/zookeys.1026.61554.figure15</object-id><object-id xmlns:xlink="http://www.w3.org/1999/xlink" content-type="arpha" xlink:type="simple">0CAAC7A8-145E-5FC4-AE5F-5EE812E0B6D5</object-id><label>Figure 15.</label><caption><p>Map of the western part of New Guinea showing the species distribution.</p></caption><graphic xmlns:xlink="http://www.w3.org/1999/xlink" xlink:href="zookeys-1026-045-g007.jpg" position="float" orientation="portrait" xlink:type="simple" id="oo_524451.jpg"><uri content-type="original_file" xlink:type="simple">https://binary.pensoft.net/fig/524451</uri></graphic></fig></tp:treatment-sec><tp:treatment-sec sec-type="habitat" id="SECID0ECWBG"><title>Habitat.</title><p>The specimens were collected from small forest creeks.</p></tp:treatment-sec><tp:treatment-sec sec-type="etymology" id="SECID0EHWBG"><title>Etymology.</title><p>The species name <italic><tp:taxon-name><tp:taxon-name-part taxon-name-part-type="genus" reg="Exocelina"/><tp:taxon-name-part taxon-name-part-type="species" reg="oraia">oraia</tp:taxon-name-part></tp:taxon-name></italic> derives from Greek <italic>ωραίος</italic> (feminine <italic>ωραία</italic>) meaning nice, lovely. The name is an adjective in the nominative singular.</p></tp:treatment-sec><ref-list><ref id="B10"><mixed-citation xmlns:xlink="http://www.w3.org/1999/xlink" xlink:type="simple"><person-group><name name-style="western"><surname>Toussaint</surname><given-names>EFA</given-names></name><name name-style="western"><surname>White</surname><given-names>LT</given-names></name><name name-style="western"><surname>Shaverdo</surname><given-names>H</given-names></name><name name-style="western"><surname>Lam</surname><given-names>A</given-names></name><name name-style="western"><surname>Surbakti</surname><given-names>S</given-names></name><name name-style="western"><surname>Panjaitan</surname><given-names>R</given-names></name><name name-style="western"><surname>Sumoked</surname><given-names>B</given-names></name><name name-style="western"><surname>von Rintelen</surname><given-names>T</given-names></name><name name-style="western"><surname>Sagata</surname><given-names>K</given-names></name><name name-style="western"><surname>Balke</surname><given-names>M</given-names></name></person-group> (<year>2021</year>) [in press] New Guinean orogenic dynamics and biota evolution revealed using a custom geospatial analyses pipeline. BMS Evolutionary Biology. <ext-link xlink:type="simple" ext-link-type="doi" xlink:href="10.1186/s12862-021-01764-2">https://doi.org/10.1186/s12862-021-01764-2</ext-link></mixed-citation></ref><ref id="B3"><mixed-citation xmlns:xlink="http://www.w3.org/1999/xlink" xlink:type="simple"><person-group><name name-style="western"><surname>Shaverdo</surname><given-names>HV</given-names></name><name name-style="western"><surname>Surbakti</surname><given-names>S</given-names></name><name name-style="western"><surname>Hendrich</surname><given-names>LM</given-names></name><name name-style="western"><surname>Balke</surname><given-names>M</given-names></name></person-group> (<year>2012</year>) <article-title>Introduction of the <italic><tp:taxon-name><tp:taxon-name-part taxon-name-part-type="genus">Exocelina</tp:taxon-name-part> <tp:taxon-name-part taxon-name-part-type="species">ekari</tp:taxon-name-part></tp:taxon-name></italic>-group with descriptions of 22 new species from New Guinea (<tp:taxon-name><tp:taxon-name-part taxon-name-part-type="order">Coleoptera</tp:taxon-name-part></tp:taxon-name>, <tp:taxon-name><tp:taxon-name-part taxon-name-part-type="family">Dytiscidae</tp:taxon-name-part></tp:taxon-name>, <tp:taxon-name><tp:taxon-name-part taxon-name-part-type="subfamily">Copelatinae</tp:taxon-name-part></tp:taxon-name>).</article-title><source>ZooKeys</source><volume>250</volume>: <fpage>1</fpage>–<lpage>76</lpage>. <ext-link xlink:type="simple" ext-link-type="doi" xlink:href="10.3897/zookeys.250.3715">https://doi.org/10.3897/zookeys.250.3715</ext-link></mixed-citation></ref></ref-list></tp:taxon-treatment>
